# Supplementary material for: Orthology Clusters from Gene Trees with Possvm
Source: Mol Biol Evol. 2021 Aug 5;38(11):5204–8. doi: 10.1093/molbev/msab234 (PMC8557443; doi:10.1093/molbev/msab234)
Supplement: msab234_Supplementary_Data [file msab234_supplementary_data.zip]

Archive with 6 entries (6 files):
- SM_S1_data_sources.xlsx
- SM_S2_supplementary_notes.pdf
- SM_S3_accuracy_evaluation.xlsx
- SM_S4_precisionrecall_orthobench2.pdf
- SM_S5_diagnostics.pdf
- SM_S6_ANTP_gene_tree.pdf
