# Supplementary material for: Orthology Clusters from Gene Trees with Possvm
Source: Mol Biol Evol. 2021 Aug 5;38(11):5204–8. doi: 10.1093/molbev/msab234 (PMC8557443; doi:10.1093/molbev/msab234)
Supplement: msab234_Supplementary_Data [file msab234_supplementary_data.zip › SM_S3_accuracy_evaluation.xlsx]

## Sheet: A) ANTP, Possvm
Possvm MCL (all species, iterative rooting)
Reference OG	Best query OG	Best query OG size	All query OG hits	Reference OG size	Precision (best)	Recall (best)	F-score (best)	True positives (best)	False positives (best)	False negatives (best)	Precision (inclusive)	Recall (inclusive)	F-score (inclusive)	True positives (inclusive)	False positives (inclusive)	False negatives (inclusive)
Abox	OG31	4	OG31,OG31	4	1	1	1	4	0	0	1	1	1	4	0	0
Barhl	OG15	16	OG15,OG15	16	1	1	1	16	0	0	1	1	1	16	0	0
Bari	OG8	4	OG8,OG8	4	1	1	1	4	0	0	1	1	1	4	0	0
Barx	OG3	10	OG3,OG3	10	1	1	1	10	0	0	1	1	1	10	0	0
Bsx	OG2	9	OG2,OG2	9	1	1	1	9	0	0	1	1	1	9	0	0
Cdx	OG64	19	OG64,OG64	19	1	1	1	19	0	0	1	1	1	19	0	0
Dbx	OG0	15	OG0,OG0	15	0.625	1	0.769231	15	9	0	0.625	1	0.769231	15	9	0
Dlx	OG23	35	OG23,OG23	35	1	1	1	35	0	0	1	1	1	35	0	0
Emx	OG21	18	OG21,OG21	18	1	1	1	18	0	0	1	1	1	18	0	0
En	OG51	17	OG51,OG51	17	1	1	1	17	0	0	1	1	1	17	0	0
Evx	OG32	15	OG32,OG32	15	1	1	1	15	0	0	1	1	1	15	0	0
Gbx	OG24	14	OG24,OG24	14	1	1	1	14	0	0	1	1	1	14	0	0
Gsx	OG55	14	OG55,OG55	14	1	1	1	14	0	0	1	1	1	14	0	0
Hhex	OG6	8	OG6,OG6	8	1	1	1	8	0	0	1	1	1	8	0	0
Hlx	OG0	9	OG0	9	0.375	1	0.545455	9	15	0	0.375	1	0.545455	9	15	0
Hox1	OG52	18	OG52,OG52	18	1	1	1	18	0	0	1	1	1	18	0	0
Hox2	OG45	14	OG45,OG45	14	1	1	1	14	0	0	1	1	1	14	0	0
Hox3	OG59	22	OG59,OG59,OG88	23	1	0.958333	0.978723	22	0	1	1	1	1	23	0	0
Hox4	OG71	23	OG71,OG71	23	1	1	1	23	0	0	1	1	1	23	0	0
Hox5	OG65	6	OG65,OG65,OG70,OG75,OG78,OG89,OG90,OG91,OG92	21	1	0.583333	0.736842	6	0	15	1	1	1	21	0	0
Hox6-8	OG67	28	OG67,OG61,OG62,OG67,OG76,OG77	53	1	0.679487	0.80916	28	0	25	1	1	1	53	0	0
Hox9-13(15)	OG69	93	OG69,OG69	93	1	1	1	93	0	0	1	1	1	93	0	0
Lbx	OG5	15	OG5,OG5	15	1	1	1	15	0	0	1	1	1	15	0	0
Meox	OG37	14	OG37,OG37	14	1	1	1	14	0	0	1	1	1	14	0	0
Mnx	OG36	14	OG36,OG36	14	1	1	1	14	0	0	1	1	1	14	0	0
Msx	OG35	20	OG35,OG35	20	1	1	1	20	0	0	1	1	1	20	0	0
Msxlx	OG34	3	OG34,OG34	3	1	1	1	3	0	0	1	1	1	3	0	0
Nanog	OG11	3	OG11	3	0.25	1	0.4	3	9	0	0.25	1	0.4	3	9	0
Nedx	OG30	4	OG30,OG30	4	1	1	1	4	0	0	1	1	1	4	0	0
Nk1	OG18	13	OG18,OG18	13	1	1	1	13	0	0	1	1	1	13	0	0
Nk2.1	OG38	14	OG38,OG38	14	1	1	1	14	0	0	1	1	1	14	0	0
Nk2.2	OG39	13	OG39,OG39	13	1	1	1	13	0	0	1	1	1	13	0	0
Nk3	OG13	10	OG13,OG12,OG13	14	1	0.777778	0.875	10	0	4	1	1	1	14	0	0
Nk4	OG33	18	OG33,OG33,OG81	19	1	0.95	0.974359	18	0	1	1	1	1	19	0	0
Nk5/Hmx	OG49	20	OG49,OG49	20	1	1	1	20	0	0	1	1	1	20	0	0
Nk6	OG44	19	OG44,OG44	19	1	1	1	19	0	0	1	1	1	19	0	0
Nk7	OG42	3	OG42,OG42	3	1	1	1	3	0	0	1	1	1	3	0	0
Noto	OG57	5	OG57,OG41,OG56,OG57	10	1	0.666667	0.8	5	0	5	1	1	1	10	0	0
Pdx	OG60	6	OG60,OG60	6	1	1	1	6	0	0	1	1	1	6	0	0
Ro	OG50	4	OG50,OG50	4	1	1	1	4	0	0	1	1	1	4	0	0
Tlx	OG43	20	OG43,OG43	20	1	1	1	20	0	0	1	1	1	20	0	0
Vax	OG20	10	OG20,OG20	10	1	1	1	10	0	0	1	1	1	10	0	0
Ventx	OG11	9	OG11,OG11	9	0.75	1	0.857143	9	3	0	0.75	1	0.857143	9	3	0
Possvm MCL (vertebrates, iterative rooting)
Reference OG	Best query OG	Best query OG size	All query OG hits	Reference OG size	Precision (best)	Recall (best)	F-score (best)	True positives (best)	False positives (best)	False negatives (best)	Precision (inclusive)	Recall (inclusive)	F-score (inclusive)	True positives (inclusive)	False positives (inclusive)	False negatives (inclusive)
Barhl	OG15	11	OG15,OG15	11	1	1	1	11	0	0	1	1	1	11	0	0
Barx	OG3	9	OG3,OG3	9	1	1	1	9	0	0	1	1	1	9	0	0
Bsx	OG2	5	OG2,OG2	5	1	1	1	5	0	0	1	1	1	5	0	0
Cdx	OG64	15	OG64,OG64	15	1	1	1	15	0	0	1	1	1	15	0	0
Dbx	OG0	11	OG0,OG0	11	0.6875	1	0.814815	11	5	0	0.6875	1	0.814815	11	5	0
Dlx	OG23	31	OG23,OG23	31	1	1	1	31	0	0	1	1	1	31	0	0
Emx	OG21	11	OG21,OG21	11	1	1	1	11	0	0	1	1	1	11	0	0
En	OG51	10	OG51,OG51	10	1	1	1	10	0	0	1	1	1	10	0	0
Evx	OG32	11	OG32,OG32	11	1	1	1	11	0	0	1	1	1	11	0	0
Gbx	OG24	10	OG24,OG24	10	1	1	1	10	0	0	1	1	1	10	0	0
Gsx	OG55	10	OG55,OG55	10	1	1	1	10	0	0	1	1	1	10	0	0
Hhex	OG6	5	OG6,OG6	5	1	1	1	5	0	0	1	1	1	5	0	0
Hlx	OG0	5	OG0	5	0.3125	1	0.47619	5	11	0	0.3125	1	0.47619	5	11	0
Hox1	OG52	14	OG52,OG52	14	1	1	1	14	0	0	1	1	1	14	0	0
Hox2	OG45	10	OG45,OG45	10	1	1	1	10	0	0	1	1	1	10	0	0
Hox3	OG59	17	OG59,OG59	17	1	1	1	17	0	0	1	1	1	17	0	0
Hox4	OG71	19	OG71,OG71	19	1	1	1	19	0	0	1	1	1	19	0	0
Hox5	OG65	6	OG65,OG65,OG75,OG78,OG90,OG91,OG92	17	1	0.607143	0.755556	6	0	11	1	1	1	17	0	0
Hox6-8	OG67	24	OG67,OG62,OG67	40	1	0.714286	0.833333	24	0	16	1	1	1	40	0	0
Hox9-13(15)	OG69	83	OG69,OG69	83	1	1	1	83	0	0	1	1	1	83	0	0
Lbx	OG5	10	OG5,OG5	10	1	1	1	10	0	0	1	1	1	10	0	0
Meox	OG37	10	OG37,OG37	10	1	1	1	10	0	0	1	1	1	10	0	0
Mnx	OG36	9	OG36,OG36	9	1	1	1	9	0	0	1	1	1	9	0	0
Msx	OG35	14	OG35,OG35	14	1	1	1	14	0	0	1	1	1	14	0	0
Nanog	OG11	3	OG11	3	0.3	1	0.461538	3	7	0	0.3	1	0.461538	3	7	0
Nk1	OG18	8	OG18,OG18	8	1	1	1	8	0	0	1	1	1	8	0	0
Nk2.1	OG38	10	OG38,OG38	10	1	1	1	10	0	0	1	1	1	10	0	0
Nk2.2	OG39	9	OG39,OG39	9	1	1	1	9	0	0	1	1	1	9	0	0
Nk3	OG13	6	OG13,OG12,OG13	10	1	0.714286	0.833333	6	0	4	1	1	1	10	0	0
Nk4	OG33	15	OG33,OG33	15	1	1	1	15	0	0	1	1	1	15	0	0
Nk5/Hmx	OG49	17	OG49,OG49	17	1	1	1	17	0	0	1	1	1	17	0	0
Nk6	OG44	15	OG44,OG44	15	1	1	1	15	0	0	1	1	1	15	0	0
Noto	OG41	2	OG41,OG41,OG56,OG57	6	1	0.6	0.75	2	0	4	1	1	1	6	0	0
Pdx	OG60	5	OG60,OG60	5	1	1	1	5	0	0	1	1	1	5	0	0
Tlx	OG43	16	OG43,OG43	16	1	1	1	16	0	0	1	1	1	16	0	0
Vax	OG20	9	OG20,OG20	9	1	1	1	9	0	0	1	1	1	9	0	0
Ventx	OG11	7	OG11,OG11	7	0.7	1	0.823529	7	3	0	0.7	1	0.823529	7	3	0
Possvm MCL (insects, iterative rooting)
Reference OG	Best query OG	Best query OG size	All query OG hits	Reference OG size	Precision (best)	Recall (best)	F-score (best)	True positives (best)	False positives (best)	False negatives (best)	Precision (inclusive)	Recall (inclusive)	F-score (inclusive)	True positives (inclusive)	False positives (inclusive)	False negatives (inclusive)
Abox	OG31	3	OG31,OG31	3	1	1	1	3	0	0	1	1	1	3	0	0
Barhl	OG15	4	OG15,OG15	4	1	1	1	4	0	0	1	1	1	4	0	0
Bari	OG8	3	OG8,OG8	3	1	1	1	3	0	0	1	1	1	3	0	0
Bsx	OG2	3	OG2,OG2	3	1	1	1	3	0	0	1	1	1	3	0	0
Cdx	OG64	3	OG64,OG64	3	1	1	1	3	0	0	1	1	1	3	0	0
Dbx	OG0	3	OG0,OG0	3	0.5	1	0.666667	3	3	0	0.5	1	0.666667	3	3	0
Dlx	OG23	3	OG23,OG23	3	1	1	1	3	0	0	1	1	1	3	0	0
Emx	OG21	4	OG21,OG21	4	1	1	1	4	0	0	1	1	1	4	0	0
En	OG51	6	OG51,OG51	6	1	1	1	6	0	0	1	1	1	6	0	0
Evx	OG32	2	OG32,OG32	2	1	1	1	2	0	0	1	1	1	2	0	0
Gbx	OG24	3	OG24,OG24	3	1	1	1	3	0	0	1	1	1	3	0	0
Gsx	OG55	3	OG55,OG55	3	1	1	1	3	0	0	1	1	1	3	0	0
Hhex	OG6	2	OG6,OG6	2	1	1	1	2	0	0	1	1	1	2	0	0
Hlx	OG0	3	OG0,OG0	3	0.5	1	0.666667	3	3	0	0.5	1	0.666667	3	3	0
Hox1	OG52	3	OG52,OG52	3	1	1	1	3	0	0	1	1	1	3	0	0
Hox2	OG45	3	OG45,OG45	3	1	1	1	3	0	0	1	1	1	3	0	0
Hox3	OG59	4	OG59,OG59,OG88	5	1	0.833333	0.909091	4	0	1	1	1	1	5	0	0
Hox4	OG71	3	OG71,OG71	3	1	1	1	3	0	0	1	1	1	3	0	0
Hox5	OG70	3	OG70,OG70	3	1	1	1	3	0	0	1	1	1	3	0	0
Hox6-8	OG61	3	OG61,OG61,OG67,OG76,OG77	12	1	0.571429	0.727273	3	0	9	1	1	1	12	0	0
Hox9-13(15)	OG69	3	OG69,OG69	3	1	1	1	3	0	0	1	1	1	3	0	0
Lbx	OG5	4	OG5,OG5	4	1	1	1	4	0	0	1	1	1	4	0	0
Meox	OG37	3	OG37,OG37	3	1	1	1	3	0	0	1	1	1	3	0	0
Mnx	OG36	3	OG36,OG36	3	1	1	1	3	0	0	1	1	1	3	0	0
Msx	OG35	5	OG35,OG35	5	1	1	1	5	0	0	1	1	1	5	0	0
Msxlx	OG34	2	OG34,OG34	2	1	1	1	2	0	0	1	1	1	2	0	0
Nedx	OG30	3	OG30,OG30	3	1	1	1	3	0	0	1	1	1	3	0	0
Nk1	OG18	3	OG18,OG18	3	1	1	1	3	0	0	1	1	1	3	0	0
Nk2.1	OG38	3	OG38,OG38	3	1	1	1	3	0	0	1	1	1	3	0	0
Nk2.2	OG39	3	OG39,OG39	3	1	1	1	3	0	0	1	1	1	3	0	0
Nk3	OG13	3	OG13,OG13	3	1	1	1	3	0	0	1	1	1	3	0	0
Nk4	OG33	2	OG33,OG33,OG81	3	1	0.75	0.857143	2	0	1	1	1	1	3	0	0
Nk5/Hmx	OG49	2	OG49,OG49	2	1	1	1	2	0	0	1	1	1	2	0	0
Nk6	OG44	3	OG44,OG44	3	1	1	1	3	0	0	1	1	1	3	0	0
Nk7	OG42	2	OG42,OG42	2	1	1	1	2	0	0	1	1	1	2	0	0
Noto	OG57	2	OG57,OG56,OG57	3	1	0.75	0.857143	2	0	1	1	1	1	3	0	0
Ro	OG50	3	OG50,OG50	3	1	1	1	3	0	0	1	1	1	3	0	0
Tlx	OG43	3	OG43,OG43	3	1	1	1	3	0	0	1	1	1	3	0	0
Possvm Louvain (all species, iterative rooting)
Reference OG	Best query OG	Best query OG size	All query OG hits	Reference OG size	Precision (best)	Recall (best)	F-score (best)	True positives (best)	False positives (best)	False negatives (best)	Precision (inclusive)	Recall (inclusive)	F-score (inclusive)	True positives (inclusive)	False positives (inclusive)	False negatives (inclusive)
Abox	OG31	4	OG31,OG31	4	1	1	1	4	0	0	1	1	1	4	0	0
Barhl	OG15	16	OG15,OG15	16	1	1	1	16	0	0	1	1	1	16	0	0
Bari	OG8	4	OG8,OG8	4	1	1	1	4	0	0	1	1	1	4	0	0
Barx	OG3	10	OG3,OG3	10	1	1	1	10	0	0	1	1	1	10	0	0
Bsx	OG2	9	OG2,OG2	9	1	1	1	9	0	0	1	1	1	9	0	0
Cdx	OG64	19	OG64,OG64	19	1	1	1	19	0	0	1	1	1	19	0	0
Dbx	OG0	15	OG0,OG0	15	0.625	1	0.769231	15	9	0	0.625	1	0.769231	15	9	0
Dlx	OG23	35	OG23,OG23	35	1	1	1	35	0	0	1	1	1	35	0	0
Emx	OG21	18	OG21,OG21	18	1	1	1	18	0	0	1	1	1	18	0	0
En	OG51	17	OG51,OG51	17	1	1	1	17	0	0	1	1	1	17	0	0
Evx	OG32	15	OG32,OG32	15	1	1	1	15	0	0	1	1	1	15	0	0
Gbx	OG24	14	OG24,OG24	14	1	1	1	14	0	0	1	1	1	14	0	0
Gsx	OG55	14	OG55,OG55	14	1	1	1	14	0	0	1	1	1	14	0	0
Hhex	OG6	8	OG6,OG6	8	1	1	1	8	0	0	1	1	1	8	0	0
Hlx	OG0	9	OG0	9	0.375	1	0.545455	9	15	0	0.375	1	0.545455	9	15	0
Hox1	OG52	18	OG52,OG52	18	1	1	1	18	0	0	1	1	1	18	0	0
Hox2	OG45	14	OG45,OG45	14	1	1	1	14	0	0	1	1	1	14	0	0
Hox3	OG59	22	OG59,OG59,OG88	23	1	0.958333	0.978723	22	0	1	1	1	1	23	0	0
Hox4	OG71	23	OG71,OG71	23	1	1	1	23	0	0	1	1	1	23	0	0
Hox5	OG65	6	OG65,OG65,OG70,OG75,OG78,OG89,OG90,OG91,OG92	21	1	0.583333	0.736842	6	0	15	1	1	1	21	0	0
Hox6-8	OG67	28	OG67,OG61,OG62,OG67,OG76,OG77	53	1	0.679487	0.80916	28	0	25	1	1	1	53	0	0
Hox9-13(15)	OG69	93	OG69,OG69	93	1	1	1	93	0	0	1	1	1	93	0	0
Lbx	OG5	15	OG5,OG5	15	1	1	1	15	0	0	1	1	1	15	0	0
Meox	OG37	14	OG37,OG37	14	1	1	1	14	0	0	1	1	1	14	0	0
Mnx	OG36	14	OG36,OG36	14	1	1	1	14	0	0	1	1	1	14	0	0
Msx	OG35	20	OG35,OG35	20	1	1	1	20	0	0	1	1	1	20	0	0
Msxlx	OG34	3	OG34,OG34	3	1	1	1	3	0	0	1	1	1	3	0	0
Nanog	OG11	3	OG11	3	0.25	1	0.4	3	9	0	0.25	1	0.4	3	9	0
Nedx	OG30	4	OG30,OG30	4	1	1	1	4	0	0	1	1	1	4	0	0
Nk1	OG18	13	OG18,OG18	13	1	1	1	13	0	0	1	1	1	13	0	0
Nk2.1	OG38	14	OG38,OG38	14	1	1	1	14	0	0	1	1	1	14	0	0
Nk2.2	OG39	13	OG39,OG39	13	1	1	1	13	0	0	1	1	1	13	0	0
Nk3	OG13	10	OG13,OG12,OG13	14	1	0.777778	0.875	10	0	4	1	1	1	14	0	0
Nk4	OG33	18	OG33,OG33,OG81	19	1	0.95	0.974359	18	0	1	1	1	1	19	0	0
Nk5/Hmx	OG49	20	OG49,OG49	20	1	1	1	20	0	0	1	1	1	20	0	0
Nk6	OG44	19	OG44,OG44	19	1	1	1	19	0	0	1	1	1	19	0	0
Nk7	OG42	3	OG42,OG42	3	1	1	1	3	0	0	1	1	1	3	0	0
Noto	OG57	5	OG57,OG41,OG56,OG57	10	1	0.666667	0.8	5	0	5	1	1	1	10	0	0
Pdx	OG60	6	OG60,OG60	6	1	1	1	6	0	0	1	1	1	6	0	0
Ro	OG50	4	OG50,OG50	4	1	1	1	4	0	0	1	1	1	4	0	0
Tlx	OG43	20	OG43,OG43	20	1	1	1	20	0	0	1	1	1	20	0	0
Vax	OG20	10	OG20,OG20	10	1	1	1	10	0	0	1	1	1	10	0	0
Ventx	OG11	9	OG11,OG11	9	0.75	1	0.857143	9	3	0	0.75	1	0.857143	9	3	0
Possvm LPA (all species, iterative rooting)
Reference OG	Best query OG	Best query OG size	All query OG hits	Reference OG size	Precision (best)	Recall (best)	F-score (best)	True positives (best)	False positives (best)	False negatives (best)	Precision (inclusive)	Recall (inclusive)	F-score (inclusive)	True positives (inclusive)	False positives (inclusive)	False negatives (inclusive)
Abox	OG13	4	OG13,OG13	4	1	1	1	4	0	0	1	1	1	4	0	0
Barhl	OG108	11	OG108,OG108,OG16	16	1	0.761905	0.864865	11	0	5	1	1	1	16	0	0
Bari	OG61	4	OG61,OG61	4	1	1	1	4	0	0	1	1	1	4	0	0
Barx	OG94	10	OG94,OG94	10	1	1	1	10	0	0	1	1	1	10	0	0
Bsx	OG15	9	OG15,OG15	9	1	1	1	9	0	0	1	1	1	9	0	0
Cdx	OG112	19	OG112,OG112	19	1	1	1	19	0	0	1	1	1	19	0	0
Dbx	OG3	15	OG3,OG3	15	0.625	1	0.769231	15	9	0	0.625	1	0.769231	15	9	0
Dlx	OG88	35	OG88,OG88	35	1	1	1	35	0	0	1	1	1	35	0	0
Emx	OG84	18	OG84,OG84	18	1	1	1	18	0	0	1	1	1	18	0	0
En	OG64	17	OG64,OG64	17	1	1	1	17	0	0	1	1	1	17	0	0
Evx	OG2	15	OG2,OG2	15	1	1	1	15	0	0	1	1	1	15	0	0
Gbx	OG50	14	OG50,OG50	14	1	1	1	14	0	0	1	1	1	14	0	0
Gsx	OG56	14	OG56,OG56	14	1	1	1	14	0	0	1	1	1	14	0	0
Hhex	OG26	8	OG26,OG26	8	1	1	1	8	0	0	1	1	1	8	0	0
Hlx	OG3	9	OG3	9	0.375	1	0.545455	9	15	0	0.375	1	0.545455	9	15	0
Hox1	OG110	18	OG110,OG110	18	1	1	1	18	0	0	1	1	1	18	0	0
Hox2	OG69	14	OG69,OG69	14	1	1	1	14	0	0	1	1	1	14	0	0
Hox3	OG82	22	OG82,OG57,OG82	23	1	0.958333	0.978723	22	0	1	1	1	1	23	0	0
Hox4	OG46	23	OG46,OG46	23	1	1	1	23	0	0	1	1	1	23	0	0
Hox5	OG37	6	OG37,OG102,OG104,OG115,OG18,OG37,OG60,OG73,OG92	21	1	0.583333	0.736842	6	0	15	1	1	1	21	0	0
Hox6-8	OG6	13	OG6,OG101,OG103,OG105,OG109,OG17,OG23,OG32,OG52,OG6,OG78	53	1	0.569892	0.726027	13	0	40	1	1	1	53	0	0
Hox9-13(15)	OG95	31	OG95,OG1,OG111,OG14,OG47,OG54,OG58,OG75,OG77,OG91,OG93,OG95,OG97	93	1	0.6	0.75	31	0	62	1	1	1	93	0	0
Lbx	OG43	15	OG43,OG43	15	1	1	1	15	0	0	1	1	1	15	0	0
Meox	OG83	14	OG83,OG83	14	1	1	1	14	0	0	1	1	1	14	0	0
Mnx	OG41	14	OG41,OG41	14	1	1	1	14	0	0	1	1	1	14	0	0
Msx	OG31	20	OG31,OG31	20	1	1	1	20	0	0	1	1	1	20	0	0
Msxlx	OG87	3	OG87,OG87	3	1	1	1	3	0	0	1	1	1	3	0	0
Nanog	OG59	3	OG59	3	0.25	1	0.4	3	9	0	0.25	1	0.4	3	9	0
Nedx	OG79	4	OG79,OG79	4	1	1	1	4	0	0	1	1	1	4	0	0
Nk1	OG24	13	OG24,OG24	13	1	1	1	13	0	0	1	1	1	13	0	0
Nk2.1	OG5	14	OG5,OG5	14	1	1	1	14	0	0	1	1	1	14	0	0
Nk2.2	OG74	13	OG74,OG74	13	1	1	1	13	0	0	1	1	1	13	0	0
Nk3	OG45	10	OG45,OG45,OG62	14	1	0.777778	0.875	10	0	4	1	1	1	14	0	0
Nk4	OG9	18	OG9,OG70,OG9	19	1	0.95	0.974359	18	0	1	1	1	1	19	0	0
Nk5/Hmx	OG89	20	OG89,OG89	20	1	1	1	20	0	0	1	1	1	20	0	0
Nk6	OG72	19	OG72,OG72	19	1	1	1	19	0	0	1	1	1	19	0	0
Nk7	OG4	3	OG4,OG4	3	1	1	1	3	0	0	1	1	1	3	0	0
Noto	OG8	5	OG8,OG10,OG51,OG8	10	1	0.666667	0.8	5	0	5	1	1	1	10	0	0
Pdx	OG19	6	OG19,OG19	6	1	1	1	6	0	0	1	1	1	6	0	0
Ro	OG100	4	OG100,OG100	4	1	1	1	4	0	0	1	1	1	4	0	0
Tlx	OG67	20	OG67,OG67	20	1	1	1	20	0	0	1	1	1	20	0	0
Vax	OG96	10	OG96,OG96	10	1	1	1	10	0	0	1	1	1	10	0	0
Ventx	OG59	9	OG59,OG59	9	0.75	1	0.857143	9	3	0	0.75	1	0.857143	9	3	0
Possvm MCL weighted by statistical supports (all species, iterative rooting)
Reference OG	Best query OG	Best query OG size	All query OG hits	Reference OG size	Precision (best)	Recall (best)	F-score (best)	True positives (best)	False positives (best)	False negatives (best)	Precision (inclusive)	Recall (inclusive)	F-score (inclusive)	True positives (inclusive)	False positives (inclusive)	False negatives (inclusive)
Abox	OG35	4	OG35,OG35	4	1	1	1	4	0	0	1	1	1	4	0	0
Barhl	OG17	11	OG17,OG17,OG18	16	1	0.761905	0.864865	11	0	5	1	1	1	16	0	0
Bari	OG9	4	OG9,OG9	4	1	1	1	4	0	0	1	1	1	4	0	0
Barx	OG4	10	OG4,OG4	10	1	1	1	10	0	0	1	1	1	10	0	0
Bsx	OG3	9	OG3,OG3	9	1	1	1	9	0	0	1	1	1	9	0	0
Cdx	OG72	19	OG72,OG72	19	1	1	1	19	0	0	1	1	1	19	0	0
Dbx	OG0	15	OG0,OG0	15	0.625	1	0.769231	15	9	0	0.625	1	0.769231	15	9	0
Dlx	OG26	35	OG26,OG26	35	1	1	1	35	0	0	1	1	1	35	0	0
Emx	OG24	18	OG24,OG24	18	1	1	1	18	0	0	1	1	1	18	0	0
En	OG56	17	OG56,OG56	17	1	1	1	17	0	0	1	1	1	17	0	0
Evx	OG36	15	OG36,OG36	15	1	1	1	15	0	0	1	1	1	15	0	0
Gbx	OG27	14	OG27,OG27	14	1	1	1	14	0	0	1	1	1	14	0	0
Gsx	OG61	14	OG61,OG61	14	1	1	1	14	0	0	1	1	1	14	0	0
Hhex	OG7	8	OG7,OG7	8	1	1	1	8	0	0	1	1	1	8	0	0
Hlx	OG0	9	OG0	9	0.375	1	0.545455	9	15	0	0.375	1	0.545455	9	15	0
Hox1	OG57	18	OG57,OG57	18	1	1	1	18	0	0	1	1	1	18	0	0
Hox2	OG50	14	OG50,OG50	14	1	1	1	14	0	0	1	1	1	14	0	0
Hox3	OG65	22	OG65,OG116,OG65	23	1	0.958333	0.978723	22	0	1	1	1	1	23	0	0
Hox4	OG97	23	OG97,OG97	23	1	1	1	23	0	0	1	1	1	23	0	0
Hox5	OG106	6	OG106,OG102,OG103,OG106,OG117,OG118,OG119,OG120,OG73,OG96	21	1	0.583333	0.736842	6	0	15	1	1	1	21	0	0
Hox6-8	OG76	28	OG76,OG104,OG105,OG67,OG68,OG69,OG70,OG76	53	1	0.679487	0.80916	28	0	25	1	1	1	53	0	0
Hox9-13(15)	OG78	41	OG78,OG78,OG81,OG82,OG83,OG84,OG85,OG86,OG88,OG89,OG91,OG95	93	1	0.641379	0.781513	41	0	52	1	1	1	93	0	0
Lbx	OG6	15	OG6,OG6	15	1	1	1	15	0	0	1	1	1	15	0	0
Meox	OG41	14	OG41,OG41	14	1	1	1	14	0	0	1	1	1	14	0	0
Mnx	OG40	14	OG40,OG40	14	1	1	1	14	0	0	1	1	1	14	0	0
Msx	OG39	20	OG39,OG39	20	1	1	1	20	0	0	1	1	1	20	0	0
Msxlx	OG38	3	OG38,OG38	3	1	1	1	3	0	0	1	1	1	3	0	0
Nanog	OG12	3	OG12	3	0.25	1	0.4	3	9	0	0.25	1	0.4	3	9	0
Nedx	OG34	4	OG34,OG34	4	1	1	1	4	0	0	1	1	1	4	0	0
Nk1	OG21	13	OG21,OG21	13	1	1	1	13	0	0	1	1	1	13	0	0
Nk2.1	OG42	14	OG42,OG42	14	1	1	1	14	0	0	1	1	1	14	0	0
Nk2.2	OG43	13	OG43,OG43	13	1	1	1	13	0	0	1	1	1	13	0	0
Nk3	OG14	10	OG14,OG13,OG14	14	1	0.777778	0.875	10	0	4	1	1	1	14	0	0
Nk4	OG37	18	OG37,OG109,OG37	19	1	0.95	0.974359	18	0	1	1	1	1	19	0	0
Nk5/Hmx	OG54	20	OG54,OG54	20	1	1	1	20	0	0	1	1	1	20	0	0
Nk6	OG49	19	OG49,OG49	19	1	1	1	19	0	0	1	1	1	19	0	0
Nk7	OG47	3	OG47,OG47	3	1	1	1	3	0	0	1	1	1	3	0	0
Noto	OG63	5	OG63,OG46,OG62,OG63	10	1	0.666667	0.8	5	0	5	1	1	1	10	0	0
Pdx	OG66	6	OG66,OG66	6	1	1	1	6	0	0	1	1	1	6	0	0
Ro	OG55	4	OG55,OG55	4	1	1	1	4	0	0	1	1	1	4	0	0
Tlx	OG48	20	OG48,OG48	20	1	1	1	20	0	0	1	1	1	20	0	0
Vax	OG23	10	OG23,OG23	10	1	1	1	10	0	0	1	1	1	10	0	0
Ventx	OG12	9	OG12,OG12	9	0.75	1	0.857143	9	3	0	0.75	1	0.857143	9	3	0
Possvm MCL (all species, midpoint rooting)
Reference OG	Best query OG	Best query OG size	All query OG hits	Reference OG size	Precision (best)	Recall (best)	F-score (best)	True positives (best)	False positives (best)	False negatives (best)	Precision (inclusive)	Recall (inclusive)	F-score (inclusive)	True positives (inclusive)	False positives (inclusive)	False negatives (inclusive)
Abox	OG26	4	OG26,OG26	4	1	1	1	4	0	0	1	1	1	4	0	0
Barhl	OG20	16	OG20,OG20	16	1	1	1	16	0	0	1	1	1	16	0	0
Bari	OG14	4	OG14,OG14	4	1	1	1	4	0	0	1	1	1	4	0	0
Barx	OG29	10	OG29,OG29	10	1	1	1	10	0	0	1	1	1	10	0	0
Bsx	OG21	9	OG21,OG21	9	1	1	1	9	0	0	1	1	1	9	0	0
Cdx	OG66	19	OG66,OG66	19	1	1	1	19	0	0	1	1	1	19	0	0
Dbx	OG31	15	OG31,OG31	15	0.625	1	0.769231	15	9	0	0.625	1	0.769231	15	9	0
Dlx	OG17	35	OG17,OG17	35	1	1	1	35	0	0	1	1	1	35	0	0
Emx	OG8	18	OG8,OG8	18	1	1	1	18	0	0	1	1	1	18	0	0
En	OG50	17	OG50,OG50	17	1	1	1	17	0	0	1	1	1	17	0	0
Evx	OG27	15	OG27,OG27	15	1	1	1	15	0	0	1	1	1	15	0	0
Gbx	OG18	14	OG18,OG18	14	1	1	1	14	0	0	1	1	1	14	0	0
Gsx	OG56	14	OG56,OG56	14	1	1	1	14	0	0	1	1	1	14	0	0
Hhex	OG24	8	OG24,OG24	8	1	1	1	8	0	0	1	1	1	8	0	0
Hlx	OG31	9	OG31	9	0.375	1	0.545455	9	15	0	0.375	1	0.545455	9	15	0
Hox1	OG51	18	OG51,OG51	18	1	1	1	18	0	0	1	1	1	18	0	0
Hox2	OG45	14	OG45,OG45	14	1	1	1	14	0	0	1	1	1	14	0	0
Hox3	OG61	22	OG61,OG61,OG90	23	1	0.958333	0.978723	22	0	1	1	1	1	23	0	0
Hox4	OG73	23	OG73,OG73	23	1	1	1	23	0	0	1	1	1	23	0	0
Hox5	OG67	6	OG67,OG67,OG72,OG77,OG80,OG91,OG92,OG93,OG94	21	1	0.583333	0.736842	6	0	15	1	1	1	21	0	0
Hox6-8	OG69	28	OG69,OG63,OG64,OG69,OG78,OG79	53	1	0.679487	0.80916	28	0	25	1	1	1	53	0	0
Hox9-13(15)	OG71	93	OG71,OG71	93	1	1	1	93	0	0	1	1	1	93	0	0
Lbx	OG23	15	OG23,OG23	15	1	1	1	15	0	0	1	1	1	15	0	0
Meox	OG36	14	OG36,OG36	14	1	1	1	14	0	0	1	1	1	14	0	0
Mnx	OG35	14	OG35,OG35	14	1	1	1	14	0	0	1	1	1	14	0	0
Msx	OG34	20	OG34,OG34	20	1	1	1	20	0	0	1	1	1	20	0	0
Msxlx	OG33	3	OG33,OG33	3	1	1	1	3	0	0	1	1	1	3	0	0
Nanog	OG39	3	OG39	3	0.25	1	0.4	3	9	0	0.25	1	0.4	3	9	0
Nedx	OG25	4	OG25,OG25	4	1	1	1	4	0	0	1	1	1	4	0	0
Nk1	OG28	13	OG28,OG28	13	1	1	1	13	0	0	1	1	1	13	0	0
Nk2.1	OG58	14	OG58,OG58	14	1	1	1	14	0	0	1	1	1	14	0	0
Nk2.2	OG59	13	OG59,OG59	13	1	1	1	13	0	0	1	1	1	13	0	0
Nk3	OG41	10	OG41,OG40,OG41	14	1	0.777778	0.875	10	0	4	1	1	1	14	0	0
Nk4	OG57	18	OG57,OG57,OG86	19	1	0.95	0.974359	18	0	1	1	1	1	19	0	0
Nk5/Hmx	OG48	20	OG48,OG48	20	1	1	1	20	0	0	1	1	1	20	0	0
Nk6	OG44	19	OG44,OG44	19	1	1	1	19	0	0	1	1	1	19	0	0
Nk7	OG42	3	OG42,OG42	3	1	1	1	3	0	0	1	1	1	3	0	0
Noto	OG10	5	OG10,OG10,OG2,OG9	10	1	0.666667	0.8	5	0	5	1	1	1	10	0	0
Pdx	OG62	6	OG62,OG62	6	1	1	1	6	0	0	1	1	1	6	0	0
Ro	OG49	4	OG49,OG49	4	1	1	1	4	0	0	1	1	1	4	0	0
Tlx	OG43	20	OG43,OG43	20	1	1	1	20	0	0	1	1	1	20	0	0
Vax	OG12	10	OG12,OG12	10	1	1	1	10	0	0	1	1	1	10	0	0
Ventx	OG39	9	OG39,OG39	9	0.75	1	0.857143	9	3	0	0.75	1	0.857143	9	3	0

## Sheet: B) ANTP, other methods
Phylome-style (fruit fly-focused)
Reference OG	Best query OG	Best query OG size	All query OG hits	Reference OG size	Precision (best)	Recall (best)	F-score (best)	True positives (best)	False positives (best)	False negatives (best)	Precision (inclusive)	Recall (inclusive)	F-score (inclusive)	True positives (inclusive)	False positives (inclusive)	False negatives (inclusive)
Abox	ccsd145	4	ccsd145,ccsd145	4	1	1	1	4	0	0	1	1	1	4	0	0
Barhl	ccsd601	16	ccsd601,ccsd601	16	1	1	1	16	0	0	1	1	1	16	0	0
Bari	ccsd399	4	ccsd399,ccsd399	4	1	1	1	4	0	0	1	1	1	4	0	0
Barx	ccsd130	1	ccsd130,ccsd130,ccsd170,ccsd221,ccsd229,ccsd234,ccsd368,ccsd382,ccsd505,ccsd538,ccsd605	10	1	0.526316	0.689655	1	0	9	1	1	1	10	0	0
Bsx	ccsd281	9	ccsd281,ccsd281	9	1	1	1	9	0	0	1	1	1	9	0	0
Cdx	ccsd546	19	ccsd546,ccsd546	19	1	1	1	19	0	0	1	1	1	19	0	0
Dbx	ccsd107	15	ccsd107,ccsd107	15	0.882353	1	0.9375	15	2	0	0.882353	1	0.9375	15	2	0
Dlx	ccsd72	19	ccsd72,ccsd105,ccsd125,ccsd151,ccsd183,ccsd185,ccsd249,ccsd252,ccsd293,ccsd306,ccsd323,ccsd436,ccsd486,ccsd525,ccsd53,ccsd547,ccsd72,ccsd73	35	1	0.686275	0.813953	19	0	16	1	1	1	35	0	0
Emx	ccsd496	18	ccsd496,ccsd496	18	1	1	1	18	0	0	1	1	1	18	0	0
En	ccsd574	16	ccsd574,ccsd524,ccsd574	17	1	0.944444	0.971429	16	0	1	1	1	1	17	0	0
Evx	ccsd327	14	ccsd327,ccsd327,ccsd612	15	1	0.9375	0.967742	14	0	1	1	1	1	15	0	0
Gbx	ccsd14	14	ccsd14,ccsd14	14	1	1	1	14	0	0	1	1	1	14	0	0
Gsx	ccsd503	14	ccsd503,ccsd503	14	1	1	1	14	0	0	1	1	1	14	0	0
Hhex	ccsd526	8	ccsd526,ccsd526	8	1	1	1	8	0	0	1	1	1	8	0	0
Hlx	ccsd107	2	ccsd107,ccsd136,ccsd26,ccsd274,ccsd336,ccsd514,ccsd539,ccsd602	9	0.117647	0.5625	0.194595	2	15	7	0.375	1	0.545455	9	15	0
Hox1	ccsd377	17	ccsd377,ccsd334,ccsd377	18	1	0.947368	0.972973	17	0	1	1	1	1	18	0	0
Hox2	ccsd406	14	ccsd406,ccsd406	14	1	1	1	14	0	0	1	1	1	14	0	0
Hox3	ccsd225	22	ccsd225,ccsd225,ccsd52	23	1	0.958333	0.978723	22	0	1	1	1	1	23	0	0
Hox4	ccsd144	23	ccsd144,ccsd144	23	1	1	1	23	0	0	1	1	1	23	0	0
Hox5	ccsd163	3	ccsd163,ccsd118,ccsd163,ccsd172,ccsd301,ccsd352,ccsd359,ccsd36,ccsd413,ccsd417,ccsd458,ccsd476,ccsd480,ccsd492,ccsd537,ccsd54,ccsd589,ccsd599,ccsd603,ccsd613	21	1	0.538462	0.7	3	0	18	1	1	1	21	0	0
Hox6-8	ccsd427	13	ccsd427,ccsd108,ccsd110,ccsd117,ccsd187,ccsd19,ccsd199,ccsd201,ccsd210,ccsd214,ccsd216,ccsd219,ccsd259,ccsd260,ccsd266,ccsd27,ccsd285,ccsd296,ccsd313,ccsd314,ccsd324,ccsd349,ccsd350,ccsd396,ccsd405,ccsd427,ccsd448,ccsd47,ccsd479,ccsd523,ccsd563,ccsd564,ccsd591,ccsd74,ccsd76,ccsd97	53	1	0.569892	0.726027	13	0	40	1	1	1	53	0	0
Hox9-13(15)	ccsd88	3	ccsd88,ccsd106,ccsd109,ccsd12,ccsd123,ccsd137,ccsd146,ccsd152,ccsd153,ccsd155,ccsd16,ccsd161,ccsd17,ccsd176,ccsd178,ccsd186,ccsd190,ccsd194,ccsd196,ccsd20,ccsd207,ccsd22,ccsd220,ccsd223,ccsd23,ccsd240,ccsd244,ccsd265,ccsd267,ccsd273,ccsd286,ccsd289,ccsd304,ccsd310,ccsd311,ccsd321,ccsd326,ccsd330,ccsd332,ccsd335,ccsd341,ccsd343,ccsd353,ccsd366,ccsd371,ccsd373,ccsd376,ccsd380,ccsd390,ccsd393,ccsd39…	93	1	0.508197	0.673913	3	0	90	1	1	1	93	0	0
Lbx	ccsd418	15	ccsd418,ccsd418	15	1	1	1	15	0	0	1	1	1	15	0	0
Meox	ccsd164	7	ccsd164,ccsd164,ccsd18,ccsd309,ccsd358,ccsd42,ccsd441,ccsd472,ccsd78	14	1	0.666667	0.8	7	0	7	1	1	1	14	0	0
Mnx	ccsd157	14	ccsd157,ccsd157	14	1	1	1	14	0	0	1	1	1	14	0	0
Msx	ccsd389	18	ccsd389,ccsd351,ccsd389,ccsd629	20	1	0.909091	0.952381	18	0	2	1	1	1	20	0	0
Msxlx	ccsd556	3	ccsd556,ccsd556	3	1	1	1	3	0	0	1	1	1	3	0	0
Nanog	ccsd132	1	ccsd132,ccsd132,ccsd143,ccsd502	3	1	0.6	0.75	1	0	2	1	1	1	3	0	0
Nedx	ccsd75	4	ccsd75,ccsd75	4	1	1	1	4	0	0	1	1	1	4	0	0
Nk1	ccsd421	8	ccsd421,ccsd122,ccsd166,ccsd245,ccsd421,ccsd506,ccsd553	13	1	0.722222	0.83871	8	0	5	1	1	1	13	0	0
Nk2.1	ccsd467	14	ccsd467,ccsd467	14	1	1	1	14	0	0	1	1	1	14	0	0
Nk2.2	ccsd504	13	ccsd504,ccsd504	13	1	1	1	13	0	0	1	1	1	13	0	0
Nk3	ccsd410	9	ccsd410,ccsd287,ccsd291,ccsd346,ccsd410,ccsd461,ccsd490	14	1	0.736842	0.848485	9	0	5	1	1	1	14	0	0
Nk4	ccsd124	1	ccsd124,ccsd124,ccsd138,ccsd165,ccsd189,ccsd200,ccsd227,ccsd230,ccsd28,ccsd297,ccsd300,ccsd312,ccsd329,ccsd361,ccsd372,ccsd431,ccsd481,ccsd483,ccsd55,ccsd614	19	1	0.513514	0.678571	1	0	18	1	1	1	19	0	0
Nk5/Hmx	ccsd119	3	ccsd119,ccsd119,ccsd217,ccsd246,ccsd261,ccsd263,ccsd381,ccsd445,ccsd460,ccsd473,ccsd501,ccsd516,ccsd519,ccsd530,ccsd549,ccsd58,ccsd59,ccsd81,ccsd99	20	1	0.540541	0.701754	3	0	17	1	1	1	20	0	0
Nk6	ccsd354	9	ccsd354,ccsd184,ccsd248,ccsd258,ccsd294,ccsd32,ccsd333,ccsd34,ccsd354,ccsd414,ccsd566,ccsd96	19	1	0.655172	0.791667	9	0	10	1	1	1	19	0	0
Nk7	ccsd204	3	ccsd204,ccsd204	3	1	1	1	3	0	0	1	1	1	3	0	0
Noto	ccsd98	5	ccsd98,ccsd129,ccsd159,ccsd256,ccsd365,ccsd367,ccsd98	10	1	0.666667	0.8	5	0	5	1	1	1	10	0	0
Pdx	ccsd149	1	ccsd149,ccsd149,ccsd21,ccsd24,ccsd340,ccsd37,ccsd94	6	1	0.545455	0.705882	1	0	5	1	1	1	6	0	0
Ro	ccsd213	4	ccsd213,ccsd213	4	1	1	1	4	0	0	1	1	1	4	0	0
Tlx	ccsd488	20	ccsd488,ccsd488	20	1	1	1	20	0	0	1	1	1	20	0	0
Vax	ccsd3	1	ccsd3,ccsd3,ccsd40,ccsd430,ccsd457,ccsd478,ccsd484,ccsd540,ccsd590,ccsd66,ccsd89	10	1	0.526316	0.689655	1	0	9	1	1	1	10	0	0
Ventx	ccsd104	1	ccsd104,ccsd104,ccsd205,ccsd224,ccsd455,ccsd462,ccsd545,ccsd575,ccsd587,ccsd625	9	1	0.529412	0.692308	1	0	8	1	1	1	9	0	0
Phylome-style (human-focused)
Reference OG	Best query OG	Best query OG size	All query OG hits	Reference OG size	Precision (best)	Recall (best)	F-score (best)	True positives (best)	False positives (best)	False negatives (best)	Precision (inclusive)	Recall (inclusive)	F-score (inclusive)	True positives (inclusive)	False positives (inclusive)	False negatives (inclusive)
Abox	ccsh166	1	ccsh166,ccsh166,ccsh188,ccsh443,ccsh523	4	1	0.571429	0.727273	1	0	3	1	1	1	4	0	0
Barhl	ccsh66	16	ccsh66,ccsh66	16	1	1	1	16	0	0	1	1	1	16	0	0
Bari	ccsh118	1	ccsh118,ccsh118,ccsh144,ccsh296,ccsh407	4	1	0.571429	0.727273	1	0	3	1	1	1	4	0	0
Barx	ccsh509	10	ccsh509,ccsh509	10	1	1	1	10	0	0	1	1	1	10	0	0
Bsx	ccsh200	9	ccsh200,ccsh200	9	1	1	1	9	0	0	1	1	1	9	0	0
Cdx	ccsh323	18	ccsh323,ccsh14,ccsh323	19	1	0.95	0.974359	18	0	1	1	1	1	19	0	0
Dbx	ccsh354	15	ccsh354,ccsh354	15	0.714286	1	0.833333	15	6	0	0.714286	1	0.833333	15	6	0
Dlx	ccsh433	34	ccsh433,ccsh433,ccsh541	35	1	0.972222	0.985915	34	0	1	1	1	1	35	0	0
Emx	ccsh112	16	ccsh112,ccsh112,ccsh283,ccsh291	18	1	0.9	0.947368	16	0	2	1	1	1	18	0	0
En	ccsh435	17	ccsh435,ccsh435	17	1	1	1	17	0	0	1	1	1	17	0	0
Evx	ccsh260	12	ccsh260,ccsh260,ccsh496,ccsh518,ccsh77	15	1	0.833333	0.909091	12	0	3	1	1	1	15	0	0
Gbx	ccsh449	14	ccsh449,ccsh449	14	1	1	1	14	0	0	1	1	1	14	0	0
Gsx	ccsh86	14	ccsh86,ccsh86	14	1	1	1	14	0	0	1	1	1	14	0	0
Hhex	ccsh460	8	ccsh460,ccsh460	8	1	1	1	8	0	0	1	1	1	8	0	0
Hlx	ccsh354	6	ccsh354,ccsh202,ccsh484,ccsh84	9	0.285714	0.75	0.413793	6	15	3	0.375	1	0.545455	9	15	0
Hox1	ccsh197	17	ccsh197,ccsh197,ccsh4	18	1	0.947368	0.972973	17	0	1	1	1	1	18	0	0
Hox2	ccsh117	11	ccsh117,ccsh117,ccsh122,ccsh230,ccsh8	14	1	0.823529	0.903226	11	0	3	1	1	1	14	0	0
Hox3	ccsh486	20	ccsh486,ccsh113,ccsh289,ccsh329,ccsh486	23	1	0.884615	0.938776	20	0	3	1	1	1	23	0	0
Hox4	ccsh373	23	ccsh373,ccsh373	23	1	1	1	23	0	0	1	1	1	23	0	0
Hox5	ccsh1	6	ccsh1,ccsh1,ccsh165,ccsh174,ccsh199,ccsh201,ccsh247,ccsh312,ccsh423,ccsh536,ccsh82	21	1	0.583333	0.736842	6	0	15	1	1	1	21	0	0
Hox6-8	ccsh308	28	ccsh308,ccsh171,ccsh236,ccsh270,ccsh284,ccsh299,ccsh308,ccsh39,ccsh42,ccsh463,ccsh466,ccsh515,ccsh526	53	1	0.679487	0.80916	28	0	25	1	1	1	53	0	0
Hox9-13(15)	ccsh126	72	ccsh126,ccsh126,ccsh15,ccsh189,ccsh222,ccsh244,ccsh267,ccsh306,ccsh321,ccsh340,ccsh356,ccsh364,ccsh370,ccsh426,ccsh453,ccsh470,ccsh471,ccsh489,ccsh505,ccsh520,ccsh67,ccsh73,ccsh98	93	1	0.815789	0.898551	72	0	21	1	1	1	93	0	0
Lbx	ccsh106	14	ccsh106,ccsh106,ccsh345	15	1	0.9375	0.967742	14	0	1	1	1	1	15	0	0
Meox	ccsh328	13	ccsh328,ccsh327,ccsh328	14	1	0.933333	0.965517	13	0	1	1	1	1	14	0	0
Mnx	ccsh271	10	ccsh271,ccsh182,ccsh196,ccsh271,ccsh281,ccsh78	14	1	0.777778	0.875	10	0	4	1	1	1	14	0	0
Msx	ccsh332	17	ccsh332,ccsh129,ccsh332,ccsh51,ccsh524	20	1	0.869565	0.930233	17	0	3	1	1	1	20	0	0
Msxlx	ccsh3	1	ccsh3,ccsh3,ccsh334,ccsh34	3	1	0.6	0.75	1	0	2	1	1	1	3	0	0
Nanog	ccsh377	3	ccsh377	3	0.25	1	0.4	3	9	0	0.25	1	0.4	3	9	0
Nedx	ccsh194	1	ccsh194,ccsh194,ccsh23,ccsh359,ccsh467	4	1	0.571429	0.727273	1	0	3	1	1	1	4	0	0
Nk1	ccsh76	12	ccsh76,ccsh331,ccsh76	13	1	0.928571	0.962963	12	0	1	1	1	1	13	0	0
Nk2.1	ccsh406	11	ccsh406,ccsh228,ccsh275,ccsh406,ccsh411	14	1	0.823529	0.903226	11	0	3	1	1	1	14	0	0
Nk2.2	ccsh469	13	ccsh469,ccsh469	13	1	1	1	13	0	0	1	1	1	13	0	0
Nk3	ccsh347	9	ccsh347,ccsh128,ccsh347,ccsh482	14	1	0.736842	0.848485	9	0	5	1	1	1	14	0	0
Nk4	ccsh511	18	ccsh511,ccsh357,ccsh511	19	1	0.95	0.974359	18	0	1	1	1	1	19	0	0
Nk5/Hmx	ccsh41	12	ccsh41,ccsh178,ccsh273,ccsh383,ccsh41,ccsh44,ccsh441,ccsh539,ccsh91,ccsh99	20	1	0.714286	0.833333	12	0	8	1	1	1	20	0	0
Nk6	ccsh533	19	ccsh533,ccsh533	19	1	1	1	19	0	0	1	1	1	19	0	0
Nk7	ccsh116	1	ccsh116,ccsh116,ccsh151,ccsh261	3	1	0.6	0.75	1	0	2	1	1	1	3	0	0
Noto	ccsh418	2	ccsh418,ccsh149,ccsh227,ccsh250,ccsh336,ccsh410,ccsh418,ccsh445,ccsh504,ccsh52	10	1	0.555556	0.714286	2	0	8	1	1	1	10	0	0
Pdx	ccsh265	6	ccsh265,ccsh265	6	1	1	1	6	0	0	1	1	1	6	0	0
Ro	ccsh105	1	ccsh105,ccsh105,ccsh21,ccsh320,ccsh488	4	1	0.571429	0.727273	1	0	3	1	1	1	4	0	0
Tlx	ccsh79	17	ccsh79,ccsh121,ccsh19,ccsh379,ccsh79	20	1	0.869565	0.930233	17	0	3	1	1	1	20	0	0
Vax	ccsh408	9	ccsh408,ccsh408,ccsh65	10	1	0.909091	0.952381	9	0	1	1	1	1	10	0	0
Ventx	ccsh377	9	ccsh377,ccsh377	9	0.75	1	0.857143	9	3	0	0.75	1	0.857143	9	3	0
BranchClust (M=50% of species)
Reference OG	Best query OG	Best query OG size	All query OG hits	Reference OG size	Precision (best)	Recall (best)	F-score (best)	True positives (best)	False positives (best)	False negatives (best)	Precision (inclusive)	Recall (inclusive)	F-score (inclusive)	True positives (inclusive)	False positives (inclusive)	False negatives (inclusive)
Abox	OG.18	4	OG.18,OG.18	4	1	1	1	4	0	0	1	1	1	4	0	0
Barhl	OG.7	16	OG.7	16	0.484848	1	0.653061	16	17	0	0.484848	1	0.653061	16	17	0
Bari	OG.7	4	OG.7	4	0.121212	1	0.216216	4	29	0	0.121212	1	0.216216	4	29	0
Barx	OG.19	10	OG.19,OG.19	10	0.526316	1	0.689655	10	9	0	0.526316	1	0.689655	10	9	0
Bsx	OG.19	9	OG.19	9	0.473684	1	0.642857	9	10	0	0.473684	1	0.642857	9	10	0
Cdx	OG.2	19	OG.2	19	0.169643	1	0.290076	19	93	0	0.169643	1	0.290076	19	93	0
Dbx	OG.11	15	OG.11,OG.11	15	0.625	1	0.769231	15	9	0	0.625	1	0.769231	15	9	0
Dlx	OG.22	35	OG.22,OG.22	35	1	1	1	35	0	0	1	1	1	35	0	0
Emx	OG.15	18	OG.15,OG.15	18	1	1	1	18	0	0	1	1	1	18	0	0
En	OG.25	17	OG.25,OG.25	17	0.772727	1	0.871795	17	5	0	0.772727	1	0.871795	17	5	0
Evx	OG.21	15	OG.21,OG.21	15	1	1	1	15	0	0	1	1	1	15	0	0
Gbx	OG.29	14	OG.29,OG.29	14	1	1	1	14	0	0	1	1	1	14	0	0
Gsx	OG.10	14	OG.10	14	0.269231	1	0.424242	14	38	0	0.269231	1	0.424242	14	38	0
Hhex	OG.28	8	OG.28,OG.28	8	1	1	1	8	0	0	1	1	1	8	0	0
Hlx	OG.11	9	OG.11	9	0.375	1	0.545455	9	15	0	0.375	1	0.545455	9	15	0
Hox1	OG.10	18	OG.10	18	0.346154	1	0.514286	18	34	0	0.346154	1	0.514286	18	34	0
Hox2	OG.10	14	OG.10	14	0.269231	1	0.424242	14	38	0	0.269231	1	0.424242	14	38	0
Hox3	OG.6	22	OG.6,OG.6	23	1	0.956522	0.977778	22	0	1	1	0.956522	0.977778	22	0	1
Hox4	OG.4	23	OG.4	23	0.237113	1	0.383333	23	74	0	0.237113	1	0.383333	23	74	0
Hox5	OG.4	21	OG.4	21	0.216495	1	0.355932	21	76	0	0.216495	1	0.355932	21	76	0
Hox6-8	OG.4	53	OG.4,OG.4	53	0.546392	1	0.706667	53	44	0	0.546392	1	0.706667	53	44	0
Hox9-13(15)	OG.2	93	OG.2,OG.2	93	0.830357	1	0.907317	93	19	0	0.830357	1	0.907317	93	19	0
Lbx	OG.23	15	OG.23,OG.23	15	1	1	1	15	0	0	1	1	1	15	0	0
Meox	OG.12	14	OG.12,OG.12	14	1	1	1	14	0	0	1	1	1	14	0	0
Mnx	OG.27	14	OG.27,OG.27	14	1	1	1	14	0	0	1	1	1	14	0	0
Msx	OG.20	20	OG.20,OG.20	20	1	1	1	20	0	0	1	1	1	20	0	0
Msxlx	OG.24	3	OG.24,OG.24	3	1	1	1	3	0	0	1	1	1	3	0	0
Nanog	OG.17	3	OG.17	3	0.230769	1	0.375	3	10	0	0.230769	1	0.375	3	10	0
Nedx	OG.30	4	OG.30,OG.30	4	1	1	1	4	0	0	1	1	1	4	0	0
Nk1	OG.7	13	OG.7	13	0.393939	1	0.565217	13	20	0	0.393939	1	0.565217	13	20	0
Nk2.1	OG.3	14	OG.3	14	0.424242	1	0.595745	14	19	0	0.424242	1	0.595745	14	19	0
Nk2.2	OG.1	13	OG.1,OG.1	13	1	1	1	13	0	0	1	1	1	13	0	0
Nk3	OG.13	14	OG.13,OG.13	14	1	1	1	14	0	0	1	1	1	14	0	0
Nk4	OG.3	19	OG.3,OG.3	19	0.575758	1	0.730769	19	14	0	0.575758	1	0.730769	19	14	0
Nk5/Hmx	OG.16	20	OG.16,OG.16	20	1	1	1	20	0	0	1	1	1	20	0	0
Nk6	OG.9	19	OG.9,OG.9	19	1	1	1	19	0	0	1	1	1	19	0	0
Nk7	OG.14	3	OG.14,OG.14	3	1	1	1	3	0	0	1	1	1	3	0	0
Noto	OG.5	10	OG.5,OG.5	10	1	1	1	10	0	0	1	1	1	10	0	0
Pdx	OG.10	6	OG.10	6	0.115385	1	0.206897	6	46	0	0.115385	1	0.206897	6	46	0
Ro	OG.25	4	OG.25	4	0.181818	1	0.307692	4	18	0	0.181818	1	0.307692	4	18	0
Tlx	OG.26	20	OG.26,OG.26	20	1	1	1	20	0	0	1	1	1	20	0	0
Vax	OG.31	10	OG.31,OG.31	10	1	1	1	10	0	0	1	1	1	10	0	0
Ventx	OG.17	9	OG.17,OG.17	9	0.692308	1	0.818182	9	4	0	0.692308	1	0.818182	9	4	0
BranchClust (M=60% of species)
Reference OG	Best query OG	Best query OG size	All query OG hits	Reference OG size	Precision (best)	Recall (best)	F-score (best)	True positives (best)	False positives (best)	False negatives (best)	Precision (inclusive)	Recall (inclusive)	F-score (inclusive)	True positives (inclusive)	False positives (inclusive)	False negatives (inclusive)
Abox	OG.16	4	OG.16,OG.16	4	0.5	1	0.666667	4	4	0	0.5	1	0.666667	4	4	0
Barhl	OG.5	16	OG.5	16	0.484848	1	0.653061	16	17	0	0.484848	1	0.653061	16	17	0
Bari	OG.5	4	OG.5	4	0.121212	1	0.216216	4	29	0	0.121212	1	0.216216	4	29	0
Barx	OG.17	10	OG.17,OG.17	10	0.526316	1	0.689655	10	9	0	0.526316	1	0.689655	10	9	0
Bsx	OG.17	9	OG.17	9	0.473684	1	0.642857	9	10	0	0.473684	1	0.642857	9	10	0
Cdx	OG.2	19	OG.2	19	0.169643	1	0.290076	19	93	0	0.169643	1	0.290076	19	93	0
Dbx	OG.9	15	OG.9,OG.9	15	0.625	1	0.769231	15	9	0	0.625	1	0.769231	15	9	0
Dlx	OG.20	35	OG.20,OG.20	35	1	1	1	35	0	0	1	1	1	35	0	0
Emx	OG.13	18	OG.13,OG.13	18	1	1	1	18	0	0	1	1	1	18	0	0
En	OG.23	17	OG.23,OG.23	17	0.772727	1	0.871795	17	5	0	0.772727	1	0.871795	17	5	0
Evx	OG.19	15	OG.19,OG.19	15	1	1	1	15	0	0	1	1	1	15	0	0
Gbx	OG.27	14	OG.27,OG.27	14	1	1	1	14	0	0	1	1	1	14	0	0
Gsx	OG.8	14	OG.8	14	0.304348	1	0.466667	14	32	0	0.304348	1	0.466667	14	32	0
Hhex	OG.24	8	OG.24,OG.24	8	1	1	1	8	0	0	1	1	1	8	0	0
Hlx	OG.9	9	OG.9	9	0.375	1	0.545455	9	15	0	0.375	1	0.545455	9	15	0
Hox1	OG.8	18	OG.8	18	0.391304	1	0.5625	18	28	0	0.391304	1	0.5625	18	28	0
Hox2	OG.8	14	OG.8	14	0.304348	1	0.466667	14	32	0	0.304348	1	0.466667	14	32	0
Hox3	OG.6	22	OG.6,OG.6	23	1	0.956522	0.977778	22	0	1	1	0.956522	0.977778	22	0	1
Hox4	OG.4	23	OG.4	23	0.223301	1	0.365079	23	80	0	0.223301	1	0.365079	23	80	0
Hox5	OG.4	21	OG.4	21	0.203883	1	0.33871	21	82	0	0.203883	1	0.33871	21	82	0
Hox6-8	OG.4	53	OG.4,OG.4	53	0.514563	1	0.679487	53	50	0	0.514563	1	0.679487	53	50	0
Hox9-13(15)	OG.2	93	OG.2,OG.2	93	0.830357	1	0.907317	93	19	0	0.830357	1	0.907317	93	19	0
Lbx	OG.21	15	OG.21,OG.21	15	1	1	1	15	0	0	1	1	1	15	0	0
Meox	OG.10	14	OG.10,OG.10	14	1	1	1	14	0	0	1	1	1	14	0	0
Mnx	OG.25	14	OG.25,OG.25	14	1	1	1	14	0	0	1	1	1	14	0	0
Msx	OG.18	20	OG.18,OG.18	20	1	1	1	20	0	0	1	1	1	20	0	0
Msxlx	OG.22	3	OG.22,OG.22	3	1	1	1	3	0	0	1	1	1	3	0	0
Nanog	OG.15	3	OG.15	3	0.230769	1	0.375	3	10	0	0.230769	1	0.375	3	10	0
Nedx	OG.16	4	OG.16,OG.16	4	0.5	1	0.666667	4	4	0	0.5	1	0.666667	4	4	0
Nk1	OG.5	13	OG.5	13	0.393939	1	0.565217	13	20	0	0.393939	1	0.565217	13	20	0
Nk2.1	OG.1	14	OG.1	14	0.304348	1	0.466667	14	32	0	0.304348	1	0.466667	14	32	0
Nk2.2	OG.1	13	OG.1	13	0.282609	1	0.440678	13	33	0	0.282609	1	0.440678	13	33	0
Nk3	OG.11	14	OG.11,OG.11	14	1	1	1	14	0	0	1	1	1	14	0	0
Nk4	OG.1	19	OG.1	19	0.413043	1	0.584615	19	27	0	0.413043	1	0.584615	19	27	0
Nk5/Hmx	OG.14	20	OG.14,OG.14	20	1	1	1	20	0	0	1	1	1	20	0	0
Nk6	OG.7	19	OG.7	19	0.487179	1	0.655172	19	20	0	0.487179	1	0.655172	19	20	0
Nk7	OG.12	3	OG.12,OG.12	3	1	1	1	3	0	0	1	1	1	3	0	0
Noto	OG.3	10	OG.3,OG.3	10	1	1	1	10	0	0	1	1	1	10	0	0
Pdx	OG.4	6	OG.4	6	0.0582524	1	0.110092	6	97	0	0.0582524	1	0.110092	6	97	0
Ro	OG.23	4	OG.23	4	0.181818	1	0.307692	4	18	0	0.181818	1	0.307692	4	18	0
Tlx	OG.7	20	OG.7,OG.7	20	0.512821	1	0.677966	20	19	0	0.512821	1	0.677966	20	19	0
Vax	OG.26	10	OG.26,OG.26	10	1	1	1	10	0	0	1	1	1	10	0	0
Ventx	OG.15	9	OG.15,OG.15	9	0.692308	1	0.818182	9	4	0	0.692308	1	0.818182	9	4	0
BranchClust (M=70% of species)
Reference OG	Best query OG	Best query OG size	All query OG hits	Reference OG size	Precision (best)	Recall (best)	F-score (best)	True positives (best)	False positives (best)	False negatives (best)	Precision (inclusive)	Recall (inclusive)	F-score (inclusive)	True positives (inclusive)	False positives (inclusive)	False negatives (inclusive)
Abox	OG.13	4	OG.13	4	0.129032	1	0.228571	4	27	0	0.129032	1	0.228571	4	27	0
Barhl	OG.5	16	OG.5	16	0.484848	1	0.653061	16	17	0	0.484848	1	0.653061	16	17	0
Bari	OG.5	4	OG.5	4	0.121212	1	0.216216	4	29	0	0.121212	1	0.216216	4	29	0
Barx	OG.14	10	OG.14,OG.14	10	0.526316	1	0.689655	10	9	0	0.526316	1	0.689655	10	9	0
Bsx	OG.14	9	OG.14	9	0.473684	1	0.642857	9	10	0	0.473684	1	0.642857	9	10	0
Cdx	OG.2	19	OG.2	19	0.0883721	1	0.162393	19	196	0	0.0883721	1	0.162393	19	196	0
Dbx	OG.8	15	OG.8,OG.8	15	0.625	1	0.769231	15	9	0	0.625	1	0.769231	15	9	0
Dlx	OG.15	35	OG.15,OG.15	35	1	1	1	35	0	0	1	1	1	35	0	0
Emx	OG.12	18	OG.12,OG.12	18	0.642857	1	0.782609	18	10	0	0.642857	1	0.782609	18	10	0
En	OG.18	17	OG.18,OG.18	17	0.772727	1	0.871795	17	5	0	0.772727	1	0.871795	17	5	0
Evx	OG.16	15	OG.16,OG.16	15	1	1	1	15	0	0	1	1	1	15	0	0
Gbx	OG.21	14	OG.21,OG.21	14	1	1	1	14	0	0	1	1	1	14	0	0
Gsx	OG.6	14	OG.6	14	0.304348	1	0.466667	14	32	0	0.304348	1	0.466667	14	32	0
Hhex	OG.19	8	OG.19,OG.19	8	1	1	1	8	0	0	1	1	1	8	0	0
Hlx	OG.8	9	OG.8	9	0.375	1	0.545455	9	15	0	0.375	1	0.545455	9	15	0
Hox1	OG.6	18	OG.6	18	0.391304	1	0.5625	18	28	0	0.391304	1	0.5625	18	28	0
Hox2	OG.6	14	OG.6	14	0.304348	1	0.466667	14	32	0	0.304348	1	0.466667	14	32	0
Hox3	OG.4	22	OG.4,OG.4	23	1	0.956522	0.977778	22	0	1	1	0.956522	0.977778	22	0	1
Hox4	OG.2	23	OG.2	23	0.106977	1	0.193277	23	192	0	0.106977	1	0.193277	23	192	0
Hox5	OG.2	21	OG.2	21	0.0976744	1	0.177966	21	194	0	0.0976744	1	0.177966	21	194	0
Hox6-8	OG.2	53	OG.2	53	0.246512	1	0.395522	53	162	0	0.246512	1	0.395522	53	162	0
Hox9-13(15)	OG.2	93	OG.2	93	0.432558	1	0.603896	93	122	0	0.432558	1	0.603896	93	122	0
Lbx	OG.17	15	OG.17,OG.17	15	1	1	1	15	0	0	1	1	1	15	0	0
Meox	OG.9	14	OG.9,OG.9	14	1	1	1	14	0	0	1	1	1	14	0	0
Mnx	OG.20	14	OG.20,OG.20	14	1	1	1	14	0	0	1	1	1	14	0	0
Msx	OG.13	20	OG.13,OG.13	20	0.645161	1	0.784314	20	11	0	0.645161	1	0.784314	20	11	0
Msxlx	OG.13	3	OG.13	3	0.0967742	1	0.176471	3	28	0	0.0967742	1	0.176471	3	28	0
Nanog	OG.10	3	OG.10	3	0.111111	1	0.2	3	24	0	0.111111	1	0.2	3	24	0
Nedx	OG.13	4	OG.13	4	0.129032	1	0.228571	4	27	0	0.129032	1	0.228571	4	27	0
Nk1	OG.5	13	OG.5	13	0.393939	1	0.565217	13	20	0	0.393939	1	0.565217	13	20	0
Nk2.1	OG.1	14	OG.1	14	0.304348	1	0.466667	14	32	0	0.304348	1	0.466667	14	32	0
Nk2.2	OG.1	13	OG.1	13	0.282609	1	0.440678	13	33	0	0.282609	1	0.440678	13	33	0
Nk3	OG.10	14	OG.10,OG.10	14	0.518519	1	0.682927	14	13	0	0.518519	1	0.682927	14	13	0
Nk4	OG.1	19	OG.1	19	0.413043	1	0.584615	19	27	0	0.413043	1	0.584615	19	27	0
Nk5/Hmx	OG.11	20	OG.11,OG.11	20	0.869565	1	0.930233	20	3	0	0.869565	1	0.930233	20	3	0
Nk6	OG.7	19	OG.7	19	0.487179	1	0.655172	19	20	0	0.487179	1	0.655172	19	20	0
Nk7	OG.11	3	OG.11	3	0.130435	1	0.230769	3	20	0	0.130435	1	0.230769	3	20	0
Noto	OG.3	10	OG.3,OG.3	10	1	1	1	10	0	0	1	1	1	10	0	0
Pdx	OG.2	6	OG.2	6	0.027907	1	0.0542986	6	209	0	0.027907	1	0.0542986	6	209	0
Ro	OG.18	4	OG.18	4	0.181818	1	0.307692	4	18	0	0.181818	1	0.307692	4	18	0
Tlx	OG.7	20	OG.7,OG.7	20	0.512821	1	0.677966	20	19	0	0.512821	1	0.677966	20	19	0
Vax	OG.12	10	OG.12	10	0.357143	1	0.526316	10	18	0	0.357143	1	0.526316	10	18	0
Ventx	OG.10	9	OG.10	9	0.333333	1	0.5	9	18	0	0.333333	1	0.5	9	18	0
BranchClust (M=80% of species)
Reference OG	Best query OG	Best query OG size	All query OG hits	Reference OG size	Precision (best)	Recall (best)	F-score (best)	True positives (best)	False positives (best)	False negatives (best)	Precision (inclusive)	Recall (inclusive)	F-score (inclusive)	True positives (inclusive)	False positives (inclusive)	False negatives (inclusive)
Abox	OG.12	4	OG.12	4	0.129032	1	0.228571	4	27	0	0.129032	1	0.228571	4	27	0
Barhl	OG.5	16	OG.5	16	0.484848	1	0.653061	16	17	0	0.484848	1	0.653061	16	17	0
Bari	OG.5	4	OG.5	4	0.121212	1	0.216216	4	29	0	0.121212	1	0.216216	4	29	0
Barx	OG.13	10	OG.13,OG.13	10	0.526316	1	0.689655	10	9	0	0.526316	1	0.689655	10	9	0
Bsx	OG.13	9	OG.13	9	0.473684	1	0.642857	9	10	0	0.473684	1	0.642857	9	10	0
Cdx	OG.2	19	OG.2	19	0.0801688	1	0.148438	19	218	0	0.0801688	1	0.148438	19	218	0
Dbx	OG.7	15	OG.7,OG.7	15	0.625	1	0.769231	15	9	0	0.625	1	0.769231	15	9	0
Dlx	OG.14	35	OG.14,OG.14	35	1	1	1	35	0	0	1	1	1	35	0	0
Emx	OG.11	18	OG.11,OG.11	18	0.642857	1	0.782609	18	10	0	0.642857	1	0.782609	18	10	0
En	OG.17	17	OG.17	17	0.472222	1	0.641509	17	19	0	0.472222	1	0.641509	17	19	0
Evx	OG.15	15	OG.15,OG.15	15	1	1	1	15	0	0	1	1	1	15	0	0
Gbx	OG.19	14	OG.19,OG.19	14	1	1	1	14	0	0	1	1	1	14	0	0
Gsx	OG.4	14	OG.4	14	0.304348	1	0.466667	14	32	0	0.304348	1	0.466667	14	32	0
Hhex	OG.18	8	OG.18,OG.18	8	1	1	1	8	0	0	1	1	1	8	0	0
Hlx	OG.7	9	OG.7	9	0.375	1	0.545455	9	15	0	0.375	1	0.545455	9	15	0
Hox1	OG.4	18	OG.4	18	0.391304	1	0.5625	18	28	0	0.391304	1	0.5625	18	28	0
Hox2	OG.4	14	OG.4	14	0.304348	1	0.466667	14	32	0	0.304348	1	0.466667	14	32	0
Hox3	OG.2	22	OG.2	23	0.092827	0.956522	0.169231	22	215	1	0.092827	0.956522	0.169231	22	215	1
Hox4	OG.2	23	OG.2	23	0.0970464	1	0.176923	23	214	0	0.0970464	1	0.176923	23	214	0
Hox5	OG.2	21	OG.2	21	0.0886076	1	0.162791	21	216	0	0.0886076	1	0.162791	21	216	0
Hox6-8	OG.2	53	OG.2	53	0.223629	1	0.365517	53	184	0	0.223629	1	0.365517	53	184	0
Hox9-13(15)	OG.2	93	OG.2	93	0.392405	1	0.563636	93	144	0	0.392405	1	0.563636	93	144	0
Lbx	OG.16	15	OG.16,OG.16	15	1	1	1	15	0	0	1	1	1	15	0	0
Meox	OG.8	14	OG.8,OG.8	14	1	1	1	14	0	0	1	1	1	14	0	0
Mnx	OG.17	14	OG.17	14	0.388889	1	0.56	14	22	0	0.388889	1	0.56	14	22	0
Msx	OG.12	20	OG.12,OG.12	20	0.645161	1	0.784314	20	11	0	0.645161	1	0.784314	20	11	0
Msxlx	OG.12	3	OG.12	3	0.0967742	1	0.176471	3	28	0	0.0967742	1	0.176471	3	28	0
Nanog	OG.9	3	OG.9	3	0.111111	1	0.2	3	24	0	0.111111	1	0.2	3	24	0
Nedx	OG.12	4	OG.12	4	0.129032	1	0.228571	4	27	0	0.129032	1	0.228571	4	27	0
Nk1	OG.5	13	OG.5	13	0.393939	1	0.565217	13	20	0	0.393939	1	0.565217	13	20	0
Nk2.1	OG.1	14	OG.1	14	0.304348	1	0.466667	14	32	0	0.304348	1	0.466667	14	32	0
Nk2.2	OG.1	13	OG.1	13	0.282609	1	0.440678	13	33	0	0.282609	1	0.440678	13	33	0
Nk3	OG.9	14	OG.9,OG.9	14	0.518519	1	0.682927	14	13	0	0.518519	1	0.682927	14	13	0
Nk4	OG.1	19	OG.1	19	0.413043	1	0.584615	19	27	0	0.413043	1	0.584615	19	27	0
Nk5/Hmx	OG.10	20	OG.10,OG.10	20	0.869565	1	0.930233	20	3	0	0.869565	1	0.930233	20	3	0
Nk6	OG.6	19	OG.6	19	0.487179	1	0.655172	19	20	0	0.487179	1	0.655172	19	20	0
Nk7	OG.10	3	OG.10	3	0.130435	1	0.230769	3	20	0	0.130435	1	0.230769	3	20	0
Noto	OG.3	10	OG.3,OG.3	10	1	1	1	10	0	0	1	1	1	10	0	0
Pdx	OG.2	6	OG.2	6	0.0253165	1	0.0493827	6	231	0	0.0253165	1	0.0493827	6	231	0
Ro	OG.17	4	OG.17	4	0.111111	1	0.2	4	32	0	0.111111	1	0.2	4	32	0
Tlx	OG.6	20	OG.6,OG.6	20	0.512821	1	0.677966	20	19	0	0.512821	1	0.677966	20	19	0
Vax	OG.11	10	OG.11	10	0.357143	1	0.526316	10	18	0	0.357143	1	0.526316	10	18	0
Ventx	OG.9	9	OG.9	9	0.333333	1	0.5	9	18	0	0.333333	1	0.5	9	18	0
Species tree reconciliation method
Reference OG	Best query OG	Best query OG size	All query OG hits	Reference OG size	Precision (best)	Recall (best)	F-score (best)	True positives (best)	False positives (best)	False negatives (best)	Precision (inclusive)	Recall (inclusive)	F-score (inclusive)	True positives (inclusive)	False positives (inclusive)	False negatives (inclusive)
Abox	OG92	4	OG92,OG92	4	1	1	1	4	0	0	1	1	1	4	0	0
Barhl	OG56	5	OG56,OG203,OG204,OG205,OG54,OG55,OG56,OG57	16	1	0.592593	0.744186	5	0	11	1	1	1	16	0	0
Bari	OG52	3	OG52,OG202,OG52	4	1	0.8	0.888889	3	0	1	1	1	1	4	0	0
Barx	OG11	10	OG11,OG11	10	1	1	1	10	0	0	1	1	1	10	0	0
Bsx	OG10	5	OG10,OG10,OG177,OG178,OG8	9	1	0.692308	0.818182	5	0	4	1	1	1	9	0	0
Cdx	OG173	19	OG173,OG173	19	1	1	1	19	0	0	1	1	1	19	0	0
Dbx	OG6	15	OG6,OG6	15	1	1	1	15	0	0	1	1	1	15	0	0
Dlx	OG90	35	OG90,OG90	35	1	1	1	35	0	0	1	1	1	35	0	0
Emx	OG76	18	OG76,OG76	18	1	1	1	18	0	0	1	1	1	18	0	0
En	OG136	5	OG136,OG133,OG135,OG136,OG137,OG238,OG239,OG240,OG241	17	1	0.586207	0.73913	5	0	12	1	1	1	17	0	0
Evx	OG126	15	OG126,OG126	15	1	1	1	15	0	0	1	1	1	15	0	0
Gbx	OG123	10	OG123,OG122,OG123,OG233	14	1	0.777778	0.875	10	0	4	1	1	1	14	0	0
Gsx	OG148	5	OG148,OG145,OG146,OG148,OG149,OG247,OG248	14	1	0.608696	0.756757	5	0	9	1	1	1	14	0	0
Hhex	OG15	2	OG15,OG15,OG17,OG181,OG182,OG183,OG184	8	1	0.571429	0.727273	2	0	6	1	1	1	8	0	0
Hlx	OG4	5	OG4,OG176,OG3,OG4,OG5	9	1	0.692308	0.818182	5	0	4	1	1	1	9	0	0
Hox1	OG143	18	OG143,OG143	18	1	1	1	18	0	0	1	1	1	18	0	0
Hox2	OG142	10	OG142,OG140,OG141,OG142,OG245	14	1	0.777778	0.875	10	0	4	1	1	1	14	0	0
Hox3	OG151	22	OG151,OG151,OG237	23	1	0.958333	0.978723	22	0	1	1	1	1	23	0	0
Hox4	OG158	23	OG158,OG158	23	1	1	1	23	0	0	1	1	1	23	0	0
Hox5	OG152	6	OG152,OG152,OG153,OG154,OG156,OG249,OG250,OG251,OG252	21	1	0.583333	0.736842	6	0	15	1	1	1	21	0	0
Hox6-8	OG160	16	OG160,OG159,OG160,OG162,OG163,OG164,OG165,OG166,OG253	53	1	0.588889	0.741259	16	0	37	1	1	1	53	0	0
Hox9-13(15)	OG174	93	OG174,OG174	93	1	1	1	93	0	0	1	1	1	93	0	0
Lbx	OG13	11	OG13,OG13,OG14	15	1	0.789474	0.882353	11	0	4	1	1	1	15	0	0
Meox	OG139	13	OG139,OG139,OG242	14	1	0.933333	0.965517	13	0	1	1	1	1	14	0	0
Mnx	OG128	14	OG128,OG128	14	1	1	1	14	0	0	1	1	1	14	0	0
Msx	OG98	14	OG98,OG96,OG97,OG98	20	1	0.769231	0.869565	14	0	6	1	1	1	20	0	0
Msxlx	OG93	3	OG93,OG93	3	1	1	1	3	0	0	1	1	1	3	0	0
Nanog	OG23	3	OG23,OG23	3	0.5	1	0.666667	3	3	0	0.5	1	0.666667	3	3	0
Nedx	OG91	4	OG91,OG91	4	1	1	1	4	0	0	1	1	1	4	0	0
Nk1	OG65	4	OG65,OG209,OG210,OG65,OG66,OG68,OG69	13	1	0.590909	0.742857	4	0	9	1	1	1	13	0	0
Nk2.1	OG45	11	OG45,OG196,OG197,OG44,OG45	14	1	0.823529	0.903226	11	0	3	1	1	1	14	0	0
Nk2.2	OG48	9	OG48,OG198,OG199,OG46,OG48	13	1	0.764706	0.866667	9	0	4	1	1	1	13	0	0
Nk3	OG28	5	OG28,OG25,OG27,OG28,OG29,OG30	14	1	0.608696	0.756757	5	0	9	1	1	1	14	0	0
Nk4	OG41	4	OG41,OG189,OG190,OG192,OG193,OG194,OG35,OG36,OG37,OG38,OG39,OG40,OG41	19	1	0.558824	0.716981	4	0	15	1	1	1	19	0	0
Nk5/Hmx	OG104	20	OG104,OG104	20	1	1	1	20	0	0	1	1	1	20	0	0
Nk6	OG116	5	OG116,OG116,OG117,OG118,OG119,OG121,OG227,OG228,OG229	19	1	0.575758	0.730769	5	0	14	1	1	1	19	0	0
Nk7	OG101	2	OG101,OG101,OG221	3	1	0.75	0.857143	2	0	1	1	1	1	3	0	0
Noto	OG88	3	OG88,OG215,OG79,OG85,OG86,OG88	10	1	0.588235	0.740741	3	0	7	1	1	1	10	0	0
Pdx	OG167	6	OG167,OG167	6	1	1	1	6	0	0	1	1	1	6	0	0
Ro	OG130	4	OG130,OG130	4	1	1	1	4	0	0	1	1	1	4	0	0
Tlx	OG106	3	OG106,OG106,OG107,OG108,OG109,OG110,OG111,OG112,OG223	20	1	0.540541	0.701754	3	0	17	1	1	1	20	0	0
Vax	OG75	10	OG75,OG75	10	1	1	1	10	0	0	1	1	1	10	0	0
Ventx	OG24	6	OG24,OG23,OG24	9	1	0.75	0.857143	6	0	3	0.75	1	0.857143	9	3	0

## Sheet: C) PRD&TALE, Possvm
PRD: Possvm MCL (all species, iterative rooting)
Reference OG	Best query OG	Best query OG size	All query OG hits	Reference OG size	Precision (best)	Recall (best)	F-score (best)	True positives (best)	False positives (best)	False negatives (best)	Precision (inclusive)	Recall (inclusive)	F-score (inclusive)	True positives (inclusive)	False positives (inclusive)	False negatives (inclusive)
Alx	OG26	14	OG26,OG26	14	1	1	1	14	0	0	1	1	1	14	0	0
AprdD	OG28	1	OG28	2	0.333333	0.5	0.4	1	2	1	0.333333	0.5	0.4	1	2	1
Arx	OG45	10	OG45,OG31,OG38,OG45	14	1	0.777778	0.875	10	0	4	1	1	1	14	0	0
CG11294	OG18	3	OG18,OG18	3	1	1	1	3	0	0	1	1	1	3	0	0
Dmbx	OG29	8	OG29,OG29	8	1	1	1	8	0	0	1	1	1	8	0	0
Drgx	OG15	9	OG15,OG15	9	1	1	1	9	0	0	1	1	1	9	0	0
Esx	OG32	2	OG32,OG32	2	1	1	1	2	0	0	1	1	1	2	0	0
Gsc	OG9	12	OG9,OG9	12	1	1	1	12	0	0	1	1	1	12	0	0
HD1	OG3	6	OG3,OG7	8	0.461538	0.777778	0.57931	6	7	2	0.466667	0.875	0.608696	7	8	1
Hesx	OG0	4	OG0,OG0	4	1	1	1	4	0	0	1	1	1	4	0	0
Hopx	OG2	5	OG2,OG2	5	1	1	1	5	0	0	1	1	1	5	0	0
Isx	OG51	4	OG51,OG51	4	1	1	1	4	0	0	1	1	1	4	0	0
Mix	OG3	3	OG3	3	0.230769	1	0.375	3	10	0	0.230769	1	0.375	3	10	0
Nobox	OG6	3	OG6,OG6	3	1	1	1	3	0	0	1	1	1	3	0	0
Obox	OG1	5	OG1,OG1	5	0.714286	1	0.833333	5	2	0	0.714286	1	0.833333	5	2	0
Otp	OG41	10	OG41,OG41	10	1	1	1	10	0	0	1	1	1	10	0	0
Otx	OG37	19	OG37,OG36,OG37	20	1	0.952381	0.97561	19	0	1	1	1	1	20	0	0
Pax2/5/8	OG13	9	OG13,OG13	9	1	1	1	9	0	0	1	1	1	9	0	0
Pax3/7	OG12	23	OG12,OG12	23	1	1	1	23	0	0	1	1	1	23	0	0
Pax4/6	OG24	14	OG24,OG17,OG23,OG24	21	1	0.75	0.857143	14	0	7	1	1	1	21	0	0
Phox	OG22	13	OG22,OG22	13	1	1	1	13	0	0	1	1	1	13	0	0
Pitx	OG27	19	OG27,OG27	19	1	1	1	19	0	0	1	1	1	19	0	0
Prop	OG11	6	OG11,OG11	6	1	1	1	6	0	0	1	1	1	6	0	0
Prrx	OG33	14	OG33,OG33	14	1	1	1	14	0	0	1	1	1	14	0	0
Rax	OG16	13	OG16,OG16	13	1	1	1	13	0	0	1	1	1	13	0	0
Repo	OG52	4	OG52,OG52	4	1	1	1	4	0	0	1	1	1	4	0	0
Rhox	OG49	30	OG49,OG49,OG50,OG59,OG60	35	0.967742	0.875	0.919037	30	1	5	0.972222	1	0.985915	35	1	0
Sebox	OG3	2	OG3	2	0.153846	1	0.266667	2	11	0	0.153846	1	0.266667	2	11	0
Shox	OG34	13	OG34,OG34	13	1	1	1	13	0	0	1	1	1	13	0	0
Uncx	OG48	11	OG48,OG44,OG47,OG48	14	1	0.823529	0.903226	11	0	3	1	1	1	14	0	0
Vsx	OG20	15	OG20,OG20	15	1	1	1	15	0	0	1	1	1	15	0	0
TALE: Possvm MCL (all species, iterative rooting)
Reference OG	Best query OG	Best query OG size	All query OG hits	Reference OG size	Precision (best)	Recall (best)	F-score (best)	True positives (best)	False positives (best)	False negatives (best)	Precision (inclusive)	Recall (inclusive)	F-score (inclusive)	True positives (inclusive)	False positives (inclusive)	False negatives (inclusive)
Irx	OG2	23	OG2,OG11,OG2,OG6,OG8	33	1	0.767442	0.868421	23	0	10	1	1	1	33	0	0
Meis	OG10	17	OG10,OG10	17	1	1	1	17	0	0	1	1	1	17	0	0
Mkx	OG1	6	OG1,OG1	6	1	1	1	6	0	0	1	1	1	6	0	0
Pbx	OG4	16	OG4,OG4	16	1	1	1	16	0	0	1	1	1	16	0	0
Pknox	OG9	11	OG9,OG9	11	1	1	1	11	0	0	1	1	1	11	0	0
Tgif	OG5	11	OG5,OG5	11	1	1	1	11	0	0	1	1	1	11	0	0

## Sheet: D) Orthobench, Possvm
Possvm MCL (all species, midpoint rooting)
Reference OG	Best query OG	Best query OG size	All query OG hits	Reference OG size	Precision (best)	Recall (best)	F-score (best)	True positives (best)	False positives (best)	False negatives (best)	Precision (inclusive)	Recall (inclusive)	F-score (inclusive)	True positives (inclusive)	False positives (inclusive)	False negatives (inclusive)	Rand index
RefOG001	RefOG001.2	15	RefOG001.2,RefOG001.2	15	1	1	1	15	0	0	1	1	1	15	0	0	0.564491
RefOG002	RefOG002.0	17	RefOG002.0,RefOG002.0,RefOG002.2	19	1	0.9	0.947368	17	0	2	1	0.947368	0.972973	18	0	1	0.928306
RefOG003	RefOG003.10	26	RefOG003.10,RefOG003.10,RefOG003.15,RefOG003.19,RefOG003.23,RefOG003.6	47	1	0.691176	0.817391	26	0	21	1	1	1	47	0	0	1
RefOG004	RefOG004.0	12	RefOG004.0,RefOG004.0	12	1	1	1	12	0	0	1	1	1	12	0	0	1
RefOG005	RefOG005.2	34	RefOG005.2,RefOG005.2	34	1	1	1	34	0	0	1	1	1	34	0	0	0.643013
RefOG006	RefOG006.15	48	RefOG006.15,RefOG006.15	48	1	1	1	48	0	0	1	1	1	48	0	0	0.659247
RefOG007	RefOG007.3	57	RefOG007.3,RefOG007.3	57	0.826087	1	0.904762	57	12	0	0.826087	1	0.904762	57	12	0	0.969472
RefOG008	RefOG008.4	14	RefOG008.4,RefOG008.4	14	1	1	1	14	0	0	1	1	1	14	0	0	0.632547
RefOG009	RefOG009.2	23	RefOG009.2	23	0.433962	1	0.605263	23	30	0	0.433962	1	0.605263	23	30	0	0.732399
RefOG010	RefOG010.0	3	RefOG010.0	3	1	1	1	3	0	0	1	1	1	3	0	0	NA
RefOG011	RefOG011.0	29	RefOG011.0	94	1	0.308511	0.471545	29	0	65	1	0.308511	0.471545	29	0	65	1
RefOG012	RefOG012.22	46	RefOG012.22,RefOG012.22	46	1	1	1	46	0	0	1	1	1	46	0	0	0.928284
RefOG013	RefOG013.0	10	RefOG013.0,RefOG013.0,RefOG013.1,RefOG013.15,RefOG013.16,RefOG013.17,RefOG013.18,RefOG013.19,RefOG013.2,RefOG013.3,RefOG013.5	27	1	0.613636	0.760563	10	0	17	1	1	1	27	0	0	0.686093
RefOG014	RefOG014.5	44	RefOG014.5,RefOG014.5	44	1	1	1	44	0	0	1	1	1	44	0	0	0.632243
RefOG015	RefOG015.3	30	RefOG015.3,RefOG015.3	30	1	1	1	30	0	0	1	1	1	30	0	0	0.601668
RefOG016	RefOG016.0	25	RefOG016.0,RefOG016.0	25	1	1	1	25	0	0	1	1	1	25	0	0	1
RefOG017	RefOG017.0	29	RefOG017.0	29	0.467742	1	0.637363	29	33	0	0.467742	1	0.637363	29	33	0	0.503554
RefOG018	RefOG018.0	12	RefOG018.0	12	1	1	1	12	0	0	1	1	1	12	0	0	NA
RefOG019	RefOG019.1	13	RefOG019.1,RefOG019.1	13	1	1	1	13	0	0	1	1	1	13	0	0	1
RefOG020	RefOG020.13	28	RefOG020.13	28	0.491228	1	0.658824	28	29	0	0.491228	1	0.658824	28	29	0	0.749955
RefOG021	RefOG021.9	31	RefOG021.9,RefOG021.14,RefOG021.15,RefOG021.23,RefOG021.26,RefOG021.27,RefOG021.28,RefOG021.29,RefOG021.30,RefOG021.31,RefOG021.32,RefOG021.33,RefOG021.34,RefOG021.42,RefOG021.43,RefOG021.44,RefOG021.45,RefOG021.46,RefOG021.8,RefOG021.9	125	1	0.570776	0.726744	31	0	94	1	1	1	125	0	0	0.687336
RefOG022	RefOG022.5	35	RefOG022.5,RefOG022.5	35	1	1	1	35	0	0	1	1	1	35	0	0	0.67668
RefOG023	RefOG023.11	69	RefOG023.11,RefOG023.11	69	0.945205	1	0.971831	69	4	0	0.945205	1	0.971831	69	4	0	0.939381
RefOG024	RefOG024.3	51	RefOG024.3,RefOG024.3	51	1	1	1	51	0	0	1	1	1	51	0	0	0.756963
RefOG025	RefOG025.1	13	RefOG025.1,RefOG025.1	13	1	1	1	13	0	0	1	1	1	13	0	0	1
RefOG026	RefOG026.9	43	RefOG026.9,RefOG026.9	43	0.977273	1	0.988506	43	1	0	0.977273	1	0.988506	43	1	0	0.897453
RefOG027	RefOG027.1	20	RefOG027.1,RefOG027.1	20	1	1	1	20	0	0	1	1	1	20	0	0	1
RefOG028	RefOG028.1	24	RefOG028.1,RefOG028.1	24	1	1	1	24	0	0	1	1	1	24	0	0	1
RefOG029	RefOG029.2	13	RefOG029.2,RefOG029.2	13	0.764706	1	0.866667	13	4	0	0.764706	1	0.866667	13	4	0	0.171053
RefOG030	RefOG030.0	13	RefOG030.0,RefOG030.0	13	1	1	1	13	0	0	1	1	1	13	0	0	1
RefOG031	RefOG031.0	32	RefOG031.0,RefOG031.0	32	0.571429	1	0.727273	32	24	0	0.571429	1	0.727273	32	24	0	0.127864
RefOG032	RefOG032.1	14	RefOG032.1,RefOG032.1	14	1	1	1	14	0	0	1	1	1	14	0	0	1
RefOG033	RefOG033.3	30	RefOG033.3,RefOG033.3	30	0.810811	1	0.895522	30	7	0	0.810811	1	0.895522	30	7	0	0.555048
RefOG034	RefOG034.4	21	RefOG034.4,RefOG034.4	21	1	1	1	21	0	0	1	1	1	21	0	0	0.928719
RefOG035	RefOG035.4	32	RefOG035.4,RefOG035.4	32	0.780488	1	0.876712	32	9	0	0.780488	1	0.876712	32	9	0	0.831734
RefOG036	RefOG036.1	46	RefOG036.1,RefOG036.1	46	1	1	1	46	0	0	1	1	1	46	0	0	1
RefOG037	RefOG037.34	34	RefOG037.34,RefOG037.34	34	1	1	1	34	0	0	1	1	1	34	0	0	0.874315
RefOG038	RefOG038.3	9	RefOG038.3,RefOG038.3	9	1	1	1	9	0	0	1	1	1	9	0	0	0.676819
RefOG039	RefOG039.3	20	RefOG039.3,RefOG039.3	20	0.769231	1	0.869565	20	6	0	0.769231	1	0.869565	20	6	0	0.803878
RefOG040	RefOG040.6	13	RefOG040.6,RefOG040.6	13	1	1	1	13	0	0	1	1	1	13	0	0	0.635402
RefOG041	RefOG041.0	17	RefOG041.0	17	1	1	1	17	0	0	1	1	1	17	0	0	NA
RefOG042	RefOG042.3	9	RefOG042.3,RefOG042.0,RefOG042.1	11	0.428571	0.846154	0.568966	9	12	2	0.478261	1	0.647059	11	12	0	0
RefOG043	RefOG043.0	17	RefOG043.0,RefOG043.0	17	1	1	1	17	0	0	1	1	1	17	0	0	1
RefOG044	RefOG044.1	14	RefOG044.1,RefOG044.1	14	1	1	1	14	0	0	1	1	1	14	0	0	1
RefOG045	RefOG045.44	13	RefOG045.44,RefOG045.44	13	1	1	1	13	0	0	1	1	1	13	0	0	0.674214
RefOG046	RefOG046.0	32	RefOG046.0	32	1	1	1	32	0	0	1	1	1	32	0	0	NA
RefOG047	RefOG047.1	30	RefOG047.1	36	1	0.833333	0.909091	30	0	6	1	0.833333	0.909091	30	0	6	1
RefOG048	RefOG048.4	10	RefOG048.4	40	1	0.25	0.4	10	0	30	1	0.25	0.4	10	0	30	1
RefOG049	RefOG049.1	10	RefOG049.1,RefOG049.1	10	1	1	1	10	0	0	1	1	1	10	0	0	1
RefOG050	RefOG050.0	14	RefOG050.0	14	1	1	1	14	0	0	1	1	1	14	0	0	NA
RefOG051	RefOG051.0	17	RefOG051.0,RefOG051.0	17	1	1	1	17	0	0	1	1	1	17	0	0	1
RefOG052	RefOG052.0	15	RefOG052.0,RefOG052.0	15	1	1	1	15	0	0	1	1	1	15	0	0	1
RefOG053	RefOG053.1	13	RefOG053.1,RefOG053.1	13	1	1	1	13	0	0	1	1	1	13	0	0	1
RefOG054	RefOG054.3	30	RefOG054.3	44	1	0.681818	0.810811	30	0	14	1	0.681818	0.810811	30	0	14	1
RefOG055	RefOG055.0	29	RefOG055.0,RefOG055.0	29	1	1	1	29	0	0	1	1	1	29	0	0	1
RefOG056	RefOG056.0	9	RefOG056.0	9	1	1	1	9	0	0	1	1	1	9	0	0	NA
RefOG057	RefOG057.0	16	RefOG057.0	16	1	1	1	16	0	0	1	1	1	16	0	0	NA
RefOG058	RefOG058.5	16	RefOG058.5,RefOG058.5,RefOG058.6,RefOG058.7,RefOG058.8	46	0.941176	0.605263	0.736737	16	1	30	0.851852	1	0.92	46	8	0	0.677742
RefOG059	RefOG059.0	10	RefOG059.0	10	1	1	1	10	0	0	1	1	1	10	0	0	NA
RefOG060	RefOG060.10	68	RefOG060.10,RefOG060.10	68	0.985507	1	0.992701	68	1	0	0.985507	1	0.992701	68	1	0	0.783144
RefOG061	RefOG061.9	18	RefOG061.9,RefOG061.7,RefOG061.8,RefOG061.9	30	1	0.714286	0.833333	18	0	12	1	1	1	30	0	0	0.684432
RefOG062	RefOG062.1	11	RefOG062.1,RefOG062.1	11	1	1	1	11	0	0	1	1	1	11	0	0	1
RefOG063	RefOG063.7	9	RefOG063.7,RefOG063.5,RefOG063.6,RefOG063.7	19	1	0.655172	0.791667	9	0	10	1	1	1	19	0	0	1
RefOG064	RefOG064.2	13	RefOG064.2	15	1	0.866667	0.928571	13	0	2	1	0.866667	0.928571	13	0	2	NA
RefOG065	RefOG065.2	9	RefOG065.2,RefOG065.0,RefOG065.2	10	0.9	0.909091	0.904523	9	1	1	0.909091	1	0.952381	10	1	0	1
RefOG066	RefOG066.0	14	RefOG066.0	14	1	1	1	14	0	0	1	1	1	14	0	0	NA
RefOG067	RefOG067.0	13	RefOG067.0	13	1	1	1	13	0	0	1	1	1	13	0	0	NA
RefOG068	RefOG068.1	31	RefOG068.1,RefOG068.1	31	0.96875	1	0.984127	31	1	0	0.96875	1	0.984127	31	1	0	0.899393
RefOG069	RefOG069.0	12	RefOG069.0	31	1	0.387097	0.55814	12	0	19	1	0.387097	0.55814	12	0	19	1
RefOG070	RefOG070.5	13	RefOG070.5,RefOG070.5	13	1	1	1	13	0	0	1	1	1	13	0	0	0.63676
Possvm MCL (all species, iterative rooting)
Reference OG	Best query OG	Best query OG size	All query OG hits	Reference OG size	Precision (best)	Recall (best)	F-score (best)	True positives (best)	False positives (best)	False negatives (best)	Precision (inclusive)	Recall (inclusive)	F-score (inclusive)	True positives (inclusive)	False positives (inclusive)	False negatives (inclusive)	Rand index
RefOG001	RefOG001.2	15	RefOG001.2,RefOG001.2	15	1	1	1	15	0	0	1	1	1	15	0	0	0.564491
RefOG002	RefOG002.0	17	RefOG002.0,RefOG002.0	19	1	0.894737	0.944444	17	0	2	1	0.894737	0.944444	17	0	2	0.855762
RefOG003	RefOG003.17	26	RefOG003.17,RefOG003.13,RefOG003.17,RefOG003.20,RefOG003.21,RefOG003.24	47	1	0.691176	0.817391	26	0	21	1	1	1	47	0	0	0.794148
RefOG004	RefOG004.0	12	RefOG004.0,RefOG004.0	12	1	1	1	12	0	0	1	1	1	12	0	0	1
RefOG005	RefOG005.0	34	RefOG005.0,RefOG005.0	34	1	1	1	34	0	0	1	1	1	34	0	0	1
RefOG006	RefOG006.12	48	RefOG006.12,RefOG006.12	48	1	1	1	48	0	0	1	1	1	48	0	0	0.673287
RefOG007	RefOG007.3	57	RefOG007.3,RefOG007.3	57	0.826087	1	0.904762	57	12	0	0.826087	1	0.904762	57	12	0	0.969472
RefOG008	RefOG008.4	14	RefOG008.4,RefOG008.4	14	1	1	1	14	0	0	1	1	1	14	0	0	0.632547
RefOG009	RefOG009.1	23	RefOG009.1	23	0.433962	1	0.605263	23	30	0	0.433962	1	0.605263	23	30	0	0.550369
RefOG011	RefOG011.0	29	RefOG011.0	94	1	0.308511	0.471545	29	0	65	1	0.308511	0.471545	29	0	65	1
RefOG012	RefOG012.22	46	RefOG012.22,RefOG012.22	46	1	1	1	46	0	0	1	1	1	46	0	0	0.774901
RefOG013	RefOG013.1	10	RefOG013.1,RefOG013.0,RefOG013.1,RefOG013.15,RefOG013.16,RefOG013.17,RefOG013.18,RefOG013.19,RefOG013.2,RefOG013.3,RefOG013.5	27	1	0.613636	0.760563	10	0	17	1	1	1	27	0	0	0.686093
RefOG014	RefOG014.2	44	RefOG014.2,RefOG014.2	44	1	1	1	44	0	0	1	1	1	44	0	0	0.647514
RefOG015	RefOG015.3	30	RefOG015.3,RefOG015.3	30	1	1	1	30	0	0	1	1	1	30	0	0	0.601668
RefOG016	RefOG016.1	25	RefOG016.1,RefOG016.1	25	0.555556	1	0.714286	25	20	0	0.555556	1	0.714286	25	20	0	0.152809
RefOG017	RefOG017.2	29	RefOG017.2	29	0.467742	1	0.637363	29	33	0	0.467742	1	0.637363	29	33	0	0.922367
RefOG018	RefOG018.0	12	RefOG018.0	12	1	1	1	12	0	0	1	1	1	12	0	0	NA
RefOG019	RefOG019.0	13	RefOG019.0,RefOG019.0	13	0.866667	1	0.928571	13	2	0	0.866667	1	0.928571	13	2	0	0
RefOG020	RefOG020.16	28	RefOG020.16	28	0.491228	1	0.658824	28	29	0	0.491228	1	0.658824	28	29	0	0.922921
RefOG021	RefOG021.8	31	RefOG021.8,RefOG021.12,RefOG021.13,RefOG021.22,RefOG021.24,RefOG021.25,RefOG021.28,RefOG021.29,RefOG021.30,RefOG021.31,RefOG021.32,RefOG021.33,RefOG021.34,RefOG021.42,RefOG021.43,RefOG021.44,RefOG021.45,RefOG021.46,RefOG021.7,RefOG021.8	125	1	0.570776	0.726744	31	0	94	1	1	1	125	0	0	0.599817
RefOG022	RefOG022.5	35	RefOG022.5,RefOG022.5	35	1	1	1	35	0	0	1	1	1	35	0	0	0.67668
RefOG023	RefOG023.22	69	RefOG023.22,RefOG023.22	69	0.945205	1	0.971831	69	4	0	0.945205	1	0.971831	69	4	0	0.972417
RefOG024	RefOG024.3	51	RefOG024.3,RefOG024.3	51	1	1	1	51	0	0	1	1	1	51	0	0	0.907568
RefOG025	RefOG025.2	13	RefOG025.2,RefOG025.2	13	1	1	1	13	0	0	1	1	1	13	0	0	1
RefOG026	RefOG026.3	43	RefOG026.3,RefOG026.3	43	0.977273	1	0.988506	43	1	0	0.977273	1	0.988506	43	1	0	0.885075
RefOG027	RefOG027.0	20	RefOG027.0	20	0.136986	1	0.240964	20	126	0	0.136986	1	0.240964	20	126	0	0.603454
RefOG028	RefOG028.4	24	RefOG028.4,RefOG028.4	24	1	1	1	24	0	0	1	1	1	24	0	0	0.808117
RefOG029	RefOG029.0	13	RefOG029.0,RefOG029.0	13	0.722222	1	0.83871	13	5	0	0.722222	1	0.83871	13	5	0	0
RefOG030	RefOG030.0	13	RefOG030.0,RefOG030.0	13	1	1	1	13	0	0	1	1	1	13	0	0	1
RefOG031	RefOG031.2	32	RefOG031.2,RefOG031.2	32	1	1	1	32	0	0	1	1	1	32	0	0	0.560642
RefOG032	RefOG032.0	14	RefOG032.0,RefOG032.0	14	1	1	1	14	0	0	1	1	1	14	0	0	1
RefOG033	RefOG033.0	30	RefOG033.0,RefOG033.0	30	0.810811	1	0.895522	30	7	0	0.810811	1	0.895522	30	7	0	0.555048
RefOG034	RefOG034.4	21	RefOG034.4,RefOG034.4	21	1	1	1	21	0	0	1	1	1	21	0	0	0.683079
RefOG035	RefOG035.0	32	RefOG035.0,RefOG035.0	32	0.780488	1	0.876712	32	9	0	0.780488	1	0.876712	32	9	0	0.76035
RefOG036	RefOG036.1	46	RefOG036.1,RefOG036.1	46	1	1	1	46	0	0	1	1	1	46	0	0	1
RefOG037	RefOG037.23	34	RefOG037.23,RefOG037.23	34	1	1	1	34	0	0	1	1	1	34	0	0	0.749675
RefOG038	RefOG038.0	9	RefOG038.0,RefOG038.0	9	1	1	1	9	0	0	1	1	1	9	0	0	1
RefOG039	RefOG039.0	20	RefOG039.0,RefOG039.0	20	0.769231	1	0.869565	20	6	0	0.769231	1	0.869565	20	6	0	0.749817
RefOG040	RefOG040.6	13	RefOG040.6,RefOG040.6	13	1	1	1	13	0	0	1	1	1	13	0	0	0.635402
RefOG041	RefOG041.0	17	RefOG041.0	17	1	1	1	17	0	0	1	1	1	17	0	0	NA
RefOG042	RefOG042.1	11	RefOG042.1	11	0.34375	1	0.511628	11	21	0	0.34375	1	0.511628	11	21	0	0
RefOG043	RefOG043.1	17	RefOG043.1,RefOG043.1	17	1	1	1	17	0	0	1	1	1	17	0	0	1
RefOG044	RefOG044.1	14	RefOG044.1,RefOG044.1	14	1	1	1	14	0	0	1	1	1	14	0	0	1
RefOG045	RefOG045.44	13	RefOG045.44,RefOG045.44	13	1	1	1	13	0	0	1	1	1	13	0	0	0.984132
RefOG046	RefOG046.0	32	RefOG046.0	32	1	1	1	32	0	0	1	1	1	32	0	0	NA
RefOG047	RefOG047.0	36	RefOG047.0	36	1	1	1	36	0	0	1	1	1	36	0	0	NA
RefOG048	RefOG048.0	40	RefOG048.0	40	1	1	1	40	0	0	1	1	1	40	0	0	NA
RefOG049	RefOG049.1	10	RefOG049.1,RefOG049.1	10	1	1	1	10	0	0	1	1	1	10	0	0	1
RefOG050	RefOG050.0	14	RefOG050.0	14	1	1	1	14	0	0	1	1	1	14	0	0	NA
RefOG051	RefOG051.0	17	RefOG051.0,RefOG051.0	17	1	1	1	17	0	0	1	1	1	17	0	0	1
RefOG052	RefOG052.0	15	RefOG052.0,RefOG052.0	15	1	1	1	15	0	0	1	1	1	15	0	0	1
RefOG053	RefOG053.0	13	RefOG053.0,RefOG053.0	13	0.8125	1	0.896552	13	3	0	0.8125	1	0.896552	13	3	0	0
RefOG054	RefOG054.1	38	RefOG054.1	44	1	0.863636	0.926829	38	0	6	1	0.863636	0.926829	38	0	6	1
RefOG055	RefOG055.2	29	RefOG055.2,RefOG055.2	29	1	1	1	29	0	0	1	1	1	29	0	0	0.723019
RefOG056	RefOG056.0	9	RefOG056.0	9	1	1	1	9	0	0	1	1	1	9	0	0	NA
RefOG057	RefOG057.0	16	RefOG057.0	16	1	1	1	16	0	0	1	1	1	16	0	0	NA
RefOG058	RefOG058.3	16	RefOG058.3,RefOG058.3,RefOG058.4,RefOG058.6,RefOG058.7	46	0.941176	0.605263	0.736737	16	1	30	0.851852	1	0.92	46	8	0	0.671859
RefOG059	RefOG059.0	10	RefOG059.0	10	1	1	1	10	0	0	1	1	1	10	0	0	NA
RefOG060	RefOG060.7	68	RefOG060.7,RefOG060.7	68	0.985507	1	0.992701	68	1	0	0.985507	1	0.992701	68	1	0	0.81993
RefOG061	RefOG061.9	18	RefOG061.9,RefOG061.7,RefOG061.8,RefOG061.9	30	1	0.714286	0.833333	18	0	12	1	1	1	30	0	0	0.684432
RefOG062	RefOG062.0	11	RefOG062.0,RefOG062.0	11	1	1	1	11	0	0	1	1	1	11	0	0	1
RefOG063	RefOG063.0	19	RefOG063.0,RefOG063.0	19	0.826087	1	0.904762	19	4	0	0.826087	1	0.904762	19	4	0	0
RefOG064	RefOG064.1	14	RefOG064.1	15	1	0.933333	0.965517	14	0	1	1	0.933333	0.965517	14	0	1	NA
RefOG065	RefOG065.0	9	RefOG065.0,RefOG065.0,RefOG065.1	10	0.9	0.909091	0.904523	9	1	1	0.909091	1	0.952381	10	1	0	0.794403
RefOG066	RefOG066.0	14	RefOG066.0	14	1	1	1	14	0	0	1	1	1	14	0	0	NA
RefOG067	RefOG067.0	13	RefOG067.0	13	1	1	1	13	0	0	1	1	1	13	0	0	NA
RefOG068	RefOG068.1	31	RefOG068.1,RefOG068.1	31	0.96875	1	0.984127	31	1	0	0.96875	1	0.984127	31	1	0	0.899393
RefOG069	RefOG069.0	20	RefOG069.0	31	1	0.645161	0.784314	20	0	11	1	0.645161	0.784314	20	0	11	1
RefOG070	RefOG070.5	13	RefOG070.5,RefOG070.5	13	1	1	1	13	0	0	1	1	1	13	0	0	0.899302
